# Supplementary material for: Pyridinium trans-di­aqua­bis­[oxalato(2−)-κ2 O 1,O 2]chromate(III) urea monosolvate
Source: Acta Crystallogr Sect E Struct Rep Online. 2013 Sep 28;69(Pt 10):m567. doi: 10.1107/S1600536813026135 (PMC3790368; doi:10.1107/S1600536813026135)
Supplement: Supplementary file 1 [file e-69-0m567-sup1.cif]

##############################################################################
#                                                                            #
# This CIF contains the data in a paper accepted for publication in          #
# Acta Crystallographica Section E. It conforms to the requirements of       #
# Notes for Authors for Acta Crystallographica Section E, and has been       #
# peer reviewed under the auspices of the IUCr Commission on Journals.       #
#                                                                            #
# Full details of the Crystallographic Information File format               #
# are given in the paper "The Crystallographic Information File (CIF):       #
# a New Standard Archive File for Crystallography" by S. R. Hall, F. H.      #
# Allen and I. D. Brown [Acta Cryst. (1991), A47, 655-685].                  #
#                                                                            #
# The current version of the core CIF dictionary is obtainable from          #
# ftp://ftp.iucr.org/pub/cif_core.dic.                                       #
#                                                                            #
# Software is freely available for graphical display of the structure(s)     #
# in this CIF. For information consult the CIF software page                 #
# http://www.iucr.org/resources/cif/software.                                #
#                                                                            #
# This file may be used for bona fide research purposes within the           #
# scientific community so long as proper attribution is given to the journal # 
# article from which it was obtained.                                        #
#                                                                            #
##############################################################################
data_I
_database_code_depnum_ccdc_archive 'CCDC 962597'
_audit_creation_method     SHELXL-97
_journal_date_recd_electronic     2013-09-17
_journal_date_accepted     2013-09-21
_journal_name_full     'Acta Crystallographica, Section E'
_journal_year     2013
_journal_volume     69
_journal_issue     10
_journal_page_first     m567
_journal_page_last     m567
_journal_paper_category     QM
_journal_paper_doi     10.1107/S1600536813026135
_journal_coeditor_code     HB7141
_publ_contact_author_name     'Gouet Bebga'
_publ_contact_author_address
;
Department of Chemistry,
Higher Teacher Training College,
University of Yaounde I, POB 47
;
_publ_contact_author_email     'gouetbeb@yahoo.fr'
_publ_contact_author_fax     ?
_publ_contact_author_phone     ?
_publ_section_title
;
Pyridinium
<i>trans</i>-diaquabis[oxalato(2-)-\k^2^<i>O</i>^1^,<i>O</i>^2^]chromate(III)
urea monosolvate
;
loop_
    _publ_author_name
    _publ_author_footnote
    _publ_author_address
    'Bebga, Gouet' .
;
Department of Chemistry,
Higher Teacher Training College,
University of Yaounde I, POB 47
Cameroon
;
    'Sign\'e, Martin' .
;
Departement of Inorganic Chemistry
University of Yaounde I
POB 812 Yaounde
Cameroon
;
    'Nenwa, Justin' .
;
Departement of Inorganic Chemistry
University of Yaounde I
POB 812 Yaounde
Cameroon
;
    'Mbarki, Mohammed' .
;
Institut f\"ur Anorganische Chemie
RWTH Aachen
D-52056 Aachen
Germany
;
    'Fokwa, Boniface P. T.' .
;
Institut f\"ur Anorganische Chemie
RWTH Aachen
D-52056 Aachen
Germany
;
_chemical_name_systematic
;
Pyridinium
<i>trans</i>-diaquabis[oxalato(2-)-\k^2^<i>O</i>^1^,<i>O</i>^2^]chromate(III)
urea monosolvate
;
_chemical_name_common     ?
_chemical_formula_moiety     'C5 H6 N +, C4 H4 Cr O10 -, C H4 N2 O'
_chemical_formula_sum     'C10 H14 Cr N3 O11'
_chemical_formula_iupac     '(C5 H6 N) [Cr (C2 O4)2 (H2 O)2], C H4 N2 O'
_chemical_formula_weight     404.24
_chemical_melting_point     ?
_symmetry_cell_setting     monoclinic
_symmetry_space_group_name_H-M     'I 2/a'
_symmetry_space_group_name_Hall     '-I 2ya'
loop_
    _symmetry_equiv_pos_as_xyz
    'x, y, z'
    '-x+1/2, y, -z'
    'x+1/2, y+1/2, z+1/2'
    '-x+1, y+1/2, -z+1/2'
    '-x, -y, -z'
    'x-1/2, -y, z'
    '-x+1/2, -y+1/2, -z+1/2'
    'x, -y+1/2, z+1/2'
_cell_length_a     7.6456(7)
_cell_length_b     21.4096(18)
_cell_length_c     9.7404(12)
_cell_angle_alpha     90.00
_cell_angle_beta     100.2780(10)
_cell_angle_gamma     90.00
_cell_volume     1568.8(3)
_cell_formula_units_Z     4
_cell_measurement_reflns_used     ?
_cell_measurement_theta_min     ?
_cell_measurement_theta_max     ?
_cell_measurement_temperature     293(2)
_exptl_crystal_description     prism
_exptl_crystal_colour     violet
_exptl_crystal_size_max     0.20
_exptl_crystal_size_mid     0.16
_exptl_crystal_size_min     0.13
_exptl_crystal_density_diffrn     1.712
_exptl_crystal_density_meas     ?
_exptl_crystal_density_method     'not measured'
_exptl_crystal_F_000     828
_exptl_absorpt_coefficient_mu     0.796
_exptl_absorpt_correction_type     multi-scan
_exptl_absorpt_process_details     '(SADABS; Bruker, 2004)'
_exptl_absorpt_correction_T_min     0.851
_exptl_absorpt_correction_T_max     0.935
_exptl_special_details
;
;
_diffrn_ambient_temperature     293(2)
_diffrn_radiation_type     MoK\a
_diffrn_radiation_wavelength     0.71073
_diffrn_radiation_source     'fine-focus sealed tube'
_diffrn_radiation_monochromator     graphite
_diffrn_measurement_device_type     'Bruker APEX CCD'
_diffrn_measurement_method     \w
_diffrn_detector_area_resol_mean     ?
_diffrn_reflns_number     11770
_diffrn_reflns_av_R_equivalents     0.0318
_diffrn_reflns_av_sigmaI/netI     0.0269
_diffrn_reflns_theta_min     2.33
_diffrn_reflns_theta_max     30.87
_diffrn_reflns_theta_full     25.00
_diffrn_measured_fraction_theta_max     0.947
_diffrn_measured_fraction_theta_full     0.999
_diffrn_reflns_limit_h_min     -10
_diffrn_reflns_limit_h_max     10
_diffrn_reflns_limit_k_min     -30
_diffrn_reflns_limit_k_max     30
_diffrn_reflns_limit_l_min     -13
_diffrn_reflns_limit_l_max     14
_diffrn_standards_number     ?
_diffrn_standards_interval_count     ?
_diffrn_standards_interval_time     ?
_diffrn_standards_decay_%     0
_refine_special_details
;
Refinement of <i>F</i>^2^ against ALL reflections. The weighted <i>R</i>-factor
<i>wR</i> and goodness of fit <i>S</i> are based on <i>F</i>^2^, conventional
<i>R</i>-factors <i>R</i> are based on <i>F</i>, with <i>F</i> set to zero for
negative <i>F</i>^2^. The threshold expression of <i>F</i>^2^ >
2\s(<i>F</i>^2^) is used only for calculating <i>R</i>-factors(gt) <i>etc</i>.
and is not relevant to the choice of reflections for refinement.
<i>R</i>-factors based on <i>F</i>^2^ are statistically about twice as large
as those based on <i>F</i>, and <i>R</i>- factors based on ALL data will be
even larger.
;
_reflns_number_total     2343
_reflns_number_gt     1980
_reflns_threshold_expression     I>2\s(I)
_refine_ls_structure_factor_coef     Fsqd
_refine_ls_matrix_type     full
_refine_ls_R_factor_all     0.0498
_refine_ls_R_factor_gt     0.0407
_refine_ls_wR_factor_gt     0.1031
_refine_ls_wR_factor_ref     0.1108
_refine_ls_goodness_of_fit_ref     1.102
_refine_ls_restrained_S_all     1.101
_refine_ls_number_reflns     2343
_refine_ls_number_parameters     132
_refine_ls_number_restraints     5
_refine_ls_hydrogen_treatment     mixed
_refine_ls_weighting_scheme     calc
_refine_ls_weighting_details
         'calc w=1/[\s^2^(Fo^2^)+(0.0515P)^2^+1.3542P] where P=(Fo^2^+2Fc^2^)/3'
_atom_sites_solution_hydrogens     geom
_atom_sites_solution_primary     direct
_atom_sites_solution_secondary     difmap
_refine_ls_shift/su_max     0.000
_refine_ls_shift/su_mean     0.000
_refine_diff_density_max     0.304
_refine_diff_density_min     -0.556
_refine_ls_extinction_method     none
_refine_ls_extinction_coef     ?
loop_
    _atom_type_symbol
    _atom_type_description
    _atom_type_scat_dispersion_real
    _atom_type_scat_dispersion_imag
    _atom_type_scat_source
    'C' 'C' 0.0033 0.0016
                         'International Tables Vol C Tables 4.2.6.8 and 6.1.1.4'
    'H' 'H' 0.0000 0.0000
                         'International Tables Vol C Tables 4.2.6.8 and 6.1.1.4'
    'N' 'N' 0.0061 0.0033
                         'International Tables Vol C Tables 4.2.6.8 and 6.1.1.4'
    'O' 'O' 0.0106 0.0060
                         'International Tables Vol C Tables 4.2.6.8 and 6.1.1.4'
    'Cr' 'Cr' 0.3209 0.6236
                         'International Tables Vol C Tables 4.2.6.8 and 6.1.1.4'
_computing_data_collection     'SMART (Bruker, 2004)'
_computing_cell_refinement     'SAINT (Bruker, 2004)'
_computing_data_reduction     'SAINT (Bruker, 2004)'
_computing_structure_solution     'SHELXS97 (Sheldrick, 2008)'
_computing_structure_refinement     'SHELXL97 (Sheldrick, 2008)'
_computing_molecular_graphics     'DIAMOND (Brandenburg, 2010)'
_computing_publication_material     'WinGX (Farrugia, 2012)'
loop_
    _atom_site_type_symbol
    _atom_site_label
    _atom_site_fract_x
    _atom_site_fract_y
    _atom_site_fract_z
    _atom_site_U_iso_or_equiv
    _atom_site_adp_type
    _atom_site_calc_flag
    _atom_site_refinement_flags
    _atom_site_occupancy
    _atom_site_symmetry_multiplicity
    _atom_site_disorder_assembly
    _atom_site_disorder_group
    Cr Cr4 0.2500 0.223340(17) 0.0000 0.02410(13) Uani d S 1 2 . .
    O O1 0.45417(19) 0.22672(6) -0.10198(14) 0.0315(3) Uani d D 1 1 . .
    O O2 0.35892(18) 0.15558(6) 0.11799(13) 0.0324(3) Uani d . 1 1 . .
    O O3 0.14209(17) 0.29281(6) -0.11952(12) 0.0288(3) Uani d . 1 1 . .
    O O4 0.1309(2) 0.39675(7) -0.12681(15) 0.0436(4) Uani d . 1 1 . .
    O O5 0.3604(2) 0.05182(7) 0.13176(16) 0.0498(4) Uani d . 1 1 . .
    C C1 0.1842(2) 0.34777(8) -0.07105(17) 0.0285(3) Uani d . 1 1 . .
    C C2 0.3134(3) 0.10049(8) 0.07197(18) 0.0319(4) Uani d . 1 1 . .
    N N1 0.7500 0.48039(15) 0.0000 0.0622(8) Uani d S 1 2 . .
    H H1 0.7500 0.5206 0.0000 0.075 Uiso calc SR 1 2 . .
    C C3 0.8444(3) 0.38759(15) 0.1108(3) 0.0576(7) Uani d . 1 1 . .
    H H3 0.9099 0.3668 0.1868 0.069 Uiso calc R 1 1 . .
    C C4 0.7500 0.35421(17) 0.0000 0.0527(8) Uani d S 1 2 . .
    H H4 0.7500 0.3108 0.0000 0.063 Uiso calc SR 1 2 . .
    C C5 0.8402(4) 0.45021(15) 0.1071(3) 0.0594(7) Uani d . 1 1 . .
    H H5 0.9023 0.4727 0.1819 0.071 Uiso calc R 1 1 . .
    O O6 0.7500 0.17120(9) 0.0000 0.0388(4) Uani d S 1 2 . .
    N N2 0.6418(3) 0.08022(9) -0.0971(2) 0.0447(4) Uani d D 1 1 . .
    C C6 0.7500 0.11234(13) 0.0000 0.0326(5) Uani d S 1 2 . .
    H H2A 0.584(3) 0.0960(12) -0.168(2) 0.055(8) Uiso d D 1 1 . .
    H H2B 0.649(4) 0.0435(8) -0.092(3) 0.061(9) Uiso d D 1 1 . .
    H H1B 0.434(3) 0.2215(11) -0.1855(17) 0.049(8) Uiso d D 1 1 . .
    H H1A 0.544(3) 0.2077(11) -0.071(2) 0.053(8) Uiso d D 1 1 . .
loop_
    _atom_site_aniso_label
    _atom_site_aniso_U_11
    _atom_site_aniso_U_22
    _atom_site_aniso_U_33
    _atom_site_aniso_U_12
    _atom_site_aniso_U_13
    _atom_site_aniso_U_23
    Cr4 0.0280(2) 0.0240(2) 0.01765(18) 0.000 -0.00312(13) 0.000
    O1 0.0307(7) 0.0389(7) 0.0229(6) 0.0050(5) -0.0004(5) -0.0009(5)
    O2 0.0385(7) 0.0280(6) 0.0259(6) 0.0010(5) -0.0071(5) 0.0020(5)
    O3 0.0334(6) 0.0290(6) 0.0213(5) 0.0013(5) -0.0020(5) 0.0010(4)
    O4 0.0565(9) 0.0310(7) 0.0391(8) 0.0071(6) -0.0026(7) 0.0067(6)
    O5 0.0713(11) 0.0278(7) 0.0433(8) 0.0053(7) -0.0084(8) 0.0046(6)
    C1 0.0313(9) 0.0293(8) 0.0245(8) 0.0015(6) 0.0043(6) 0.0013(6)
    C2 0.0358(9) 0.0303(8) 0.0272(8) 0.0024(7) -0.0014(7) 0.0024(6)
    N1 0.069(2) 0.0486(17) 0.071(2) 0.000 0.0156(17) 0.000
    C3 0.0445(13) 0.0814(19) 0.0409(12) 0.0074(12) -0.0084(10) 0.0166(12)
    C4 0.0477(19) 0.0471(18) 0.062(2) 0.000 0.0057(16) 0.000
    C5 0.0567(15) 0.0726(18) 0.0456(13) -0.0166(13) 0.0001(11) -0.0139(12)
    O6 0.0303(9) 0.0295(9) 0.0514(12) 0.000 -0.0067(8) 0.000
    N2 0.0520(11) 0.0336(9) 0.0434(10) -0.0022(8) -0.0052(8) -0.0043(8)
    C6 0.0291(12) 0.0338(12) 0.0346(12) 0.000 0.0052(10) 0.000
_geom_special_details
;
All s.u.'s (except the s.u. in the dihedral angle between two l.s. planes) are
estimated using the full covariance matrix. The cell s.u.'s are taken into
account individually in the estimation of s.u.'s in distances, angles and
torsion angles; correlations between s.u.'s in cell parameters are only used
when they are defined by crystal symmetry. An approximate (isotropic)
treatment of cell s.u.'s is used for estimating s.u.'s involving l.s. planes.
;
loop_
    _geom_bond_atom_site_label_1
    _geom_bond_atom_site_label_2
    _geom_bond_site_symmetry_2
    _geom_bond_distance
    _geom_bond_publ_flag
    Cr4 O2 2 1.9436(12) ?
    Cr4 O2 . 1.9436(12) y
    Cr4 O3 2 1.9762(12) ?
    Cr4 O3 . 1.9762(12) y
    Cr4 O1 . 1.9955(14) y
    Cr4 O1 2 1.9955(14) ?
    O1 H1B . 0.808(16) ?
    O1 H1A . 0.808(16) ?
    O2 C2 . 1.287(2) ?
    O3 C1 . 1.287(2) ?
    O4 C1 . 1.217(2) ?
    O5 C2 . 1.216(2) ?
    C1 C1 2 1.559(3) ?
    C2 C2 2 1.556(3) ?
    N1 C5 2_655 1.313(3) ?
    N1 C5 . 1.313(3) ?
    N1 H1 . 0.8600 ?
    C3 C5 . 1.341(4) ?
    C3 C4 . 1.385(3) ?
    C3 H3 . 0.9300 ?
    C4 C3 2_655 1.385(3) ?
    C4 H4 . 0.9300 ?
    C5 H5 . 0.9300 ?
    O6 C6 . 1.260(3) ?
    N2 C6 . 1.331(2) ?
    N2 H2A . 0.821(17) ?
    N2 H2B . 0.788(17) ?
    C6 N2 2_655 1.331(2) ?
loop_
    _geom_angle_atom_site_label_1
    _geom_angle_atom_site_label_2
    _geom_angle_atom_site_label_3
    _geom_angle_site_symmetry_1
    _geom_angle_site_symmetry_3
    _geom_angle
    _geom_angle_publ_flag
    O2 Cr4 O2 2 . 83.43(7) ?
    O2 Cr4 O3 2 2 179.29(5) ?
    O2 Cr4 O3 . 2 97.10(5) ?
    O2 Cr4 O3 2 . 97.10(5) ?
    O2 Cr4 O3 . . 179.29(5) ?
    O3 Cr4 O3 2 . 82.36(7) ?
    O2 Cr4 O1 2 . 91.34(6) ?
    O2 Cr4 O1 . . 91.76(6) ?
    O3 Cr4 O1 2 . 89.11(5) ?
    O3 Cr4 O1 . . 87.76(5) ?
    O2 Cr4 O1 2 2 91.76(6) ?
    O2 Cr4 O1 . 2 91.34(6) ?
    O3 Cr4 O1 2 2 87.76(5) ?
    O3 Cr4 O1 . 2 89.11(5) ?
    O1 Cr4 O1 . 2 175.84(8) ?
    Cr4 O1 H1B . . 117.8(19) ?
    Cr4 O1 H1A . . 119.1(19) ?
    H1B O1 H1A . . 108(2) ?
    C2 O2 Cr4 . . 114.66(11) ?
    C1 O3 Cr4 . . 114.90(10) ?
    O4 C1 O3 . . 125.58(16) ?
    O4 C1 C1 . 2 120.51(11) ?
    O3 C1 C1 . 2 113.91(9) ?
    O5 C2 O2 . . 125.43(17) ?
    O5 C2 C2 . 2 120.99(11) ?
    O2 C2 C2 . 2 113.59(9) ?
    C5 N1 C5 2_655 . 121.0(4) ?
    C5 N1 H1 2_655 . 119.5 ?
    C5 N1 H1 . . 119.5 ?
    C5 C3 C4 . . 119.2(2) ?
    C5 C3 H3 . . 120.4 ?
    C4 C3 H3 . . 120.4 ?
    C3 C4 C3 . 2_655 117.9(4) ?
    C3 C4 H4 . . 121.1 ?
    C3 C4 H4 2_655 . 121.1 ?
    N1 C5 C3 . . 121.3(3) ?
    N1 C5 H5 . . 119.3 ?
    C3 C5 H5 . . 119.3 ?
    C6 N2 H2A . . 124(2) ?
    C6 N2 H2B . . 116(2) ?
    H2A N2 H2B . . 119(3) ?
    O6 C6 N2 . . 121.10(13) ?
    O6 C6 N2 . 2_655 121.10(13) ?
    N2 C6 N2 . 2_655 117.8(3) ?
loop_
    _geom_hbond_atom_site_label_D
    _geom_hbond_atom_site_label_H
    _geom_hbond_atom_site_label_A
    _geom_hbond_site_symmetry_A
    _geom_hbond_distance_DH
    _geom_hbond_distance_HA
    _geom_hbond_distance_DA
    _geom_hbond_angle_DHA
    N1 H1 O4 5_665 0.86 2.26 2.979(3) 142
    N1 H1 O4 6_665 0.86 2.26 2.979(3) 142
    N2 H2A O4 7_554 0.821(17) 2.357(19) 3.134(2) 158(3)
    N2 H2B O5 5_655 0.788(17) 2.077(19) 2.847(2) 166(3)
    O1 H1B O3 7_554 0.808(16) 1.909(16) 2.7135(18) 174(3)
    O1 H1A O6 . 0.808(16) 1.785(16) 2.5910(16) 176(3)
