# Supplementary material for: Pyridinium trans-di­aqua­bis­[oxalato(2−)-κ2 O 1,O 2]chromate(III) urea monosolvate
Source: Acta Crystallogr Sect E Struct Rep Online. 2013 Sep 28;69(Pt 10):m567. doi: 10.1107/S1600536813026135 (PMC3790368; doi:10.1107/S1600536813026135)
Supplement: Supplementary file 2 [file e-69-0m567-Isup2.hkl]

#
# h,k,l, Fc-squared, Fo-squared, sigma(Fo-squared) and status flag
#
data_I
_shelx_title ' boni207_sabs_lattice_I in I2/a'
_shelx_refln_list_code          4
_shelx_F_calc_maximum      478.06
_exptl_crystal_F_000       828.00
_reflns_d_resolution_high  0.6926
 
loop_
 _symmetry_equiv_pos_as_xyz
 'x, y, z'
 '-x+1/2, y, -z'
 'x+1/2, y+1/2, z+1/2'
 '-x+1, y+1/2, -z+1/2'
 '-x, -y, -z'
 'x-1/2, -y, z'
 '-x+1/2, -y+1/2, -z+1/2'
 'x, -y+1/2, z+1/2'
 
_cell_length_a     7.6456
_cell_length_b    21.4096
_cell_length_c     9.7404
_cell_angle_alpha  90.000
_cell_angle_beta  100.278
_cell_angle_gamma  90.000
 
_shelx_F_squared_multiplier     1.000
 
loop_
 _refln_index_h
 _refln_index_k
 _refln_index_l
 _refln_F_squared_calc
 _refln_F_squared_meas
 _refln_F_squared_sigma
 _refln_observed_status
   2   0   0    52201.54    47482.20    592.19 o
   4   0   0     1605.39     1954.29     33.24 o
   6   0   0        3.03      152.98     27.50 o
   8   0   0     1245.10     1357.39    116.02 o
  10   0   0     1133.04     1164.47     65.63 o
   1   1   0    26919.12    25544.97    332.58 o
   3   1   0      758.40      980.51     13.20 o
   5   1   0       16.76       21.18      3.51 o
   7   1   0        4.71        2.51      3.14 o
   9   1   0      289.47      265.14     24.94 o
   2   2   0      110.73      149.50      4.43 o
   4   2   0     6234.20     6485.94     51.13 o
   6   2   0     1624.43     1650.30     25.07 o
   8   2   0      286.43      274.72     23.67 o
  10   2   0      336.80      343.91     29.72 o
   1   3   0    15752.75    15621.34     95.49 o
   3   3   0     1206.06     1343.18     30.38 o
   5   3   0     3240.60     3227.02     33.38 o
   7   3   0      376.02      393.64     17.84 o
   9   3   0      865.22      924.93     62.52 o
   0   4   0     3761.18     4547.41     43.76 o
   2   4   0     1521.99     1843.34     18.37 o
   4   4   0     6278.34     6134.86     53.43 o
   6   4   0     1703.42     1658.83     27.31 o
   8   4   0       88.86       84.01     13.40 o
  10   4   0      108.22      126.28     18.34 o
   1   5   0      982.27     1180.67     14.61 o
   3   5   0     2043.75     1989.76     22.82 o
   5   5   0     6130.06     6131.78     52.92 o
   7   5   0      710.18      716.38     19.33 o
   9   5   0      317.41      279.29     25.59 o
   0   6   0    10313.41    10797.55    131.98 o
   2   6   0      252.48      299.36      6.59 o
   4   6   0      166.48      161.29      6.14 o
   6   6   0       11.87       16.82      4.59 o
   8   6   0       39.53       41.01      9.61 o
  10   6   0       62.30       39.08     16.87 o
   1   7   0     1531.82     1495.96     17.04 o
   3   7   0     1581.18     1645.15     19.47 o
   5   7   0     2384.20     2321.62     32.33 o
   7   7   0       44.89       58.12      6.26 o
   9   7   0        3.02       -7.47      7.47 o
   0   8   0        7.19       29.98      4.05 o
   2   8   0       32.00       15.06      1.82 o
   4   8   0     1956.51     2042.52     24.11 o
   6   8   0      277.55      296.37     14.37 o
   8   8   0        8.80        0.85      5.21 o
  10   8   0        0.50      -17.19     17.19 o
   1   9   0       17.97       13.09      2.11 o
   3   9   0      203.32      327.92     23.87 o
   5   9   0        4.54        5.15      3.27 o
   7   9   0       17.42       16.78      4.24 o
   9   9   0        1.31      -10.31     19.45 o
   0  10   0       24.57       35.40      4.43 o
   2  10   0        1.35       -1.98      1.98 o
   4  10   0        0.81        1.50      1.54 o
   6  10   0       38.74       47.45      6.21 o
   8  10   0       29.71        8.78      6.00 o
   1  11   0      264.27      272.32      7.96 o
   3  11   0        0.36        2.31      1.28 o
   5  11   0       14.47       15.81      4.28 o
   7  11   0      124.44      141.09     10.56 o
   9  11   0       44.22       25.66     15.58 o
   0  12   0     1427.54     1426.63     38.49 o
   2  12   0       65.43       64.87      4.64 o
   4  12   0        3.11       14.90      2.85 o
   6  12   0       39.75       44.01      6.34 o
   8  12   0       46.23       26.48      7.18 o
   1  13   0     2908.99     2987.69     30.20 o
   3  13   0      438.32      359.32     11.53 o
   5  13   0      551.36      580.69     19.04 o
   7  13   0      380.85      387.40     24.85 o
   9  13   0      261.20      252.38     37.92 o
   0  14   0     1243.85     1197.72     27.54 o
   2  14   0      129.17       99.75      5.52 o
   4  14   0      172.47      163.49     11.38 o
   6  14   0      117.33      130.33     10.61 o
   8  14   0       79.08       87.07     18.09 o
   1  15   0     2973.30     3092.75     37.06 o
   3  15   0      821.18      896.52     19.77 o
   5  15   0      309.54      314.62     16.72 o
   7  15   0       11.41        7.48      6.47 o
   9  15   0      134.91      204.54     36.10 o
   0  16   0    10307.68    10973.87    168.75 o
   2  16   0     1925.34     2111.04     31.05 o
   4  16   0      190.80      221.68     13.71 o
   6  16   0       68.13       78.56      8.34 o
   8  16   0       77.44       71.12     14.73 o
   1  17   0     7038.95     6841.64     73.41 o
   3  17   0       28.15       27.47      4.26 o
   5  17   0       16.50       16.74      5.83 o
   7  17   0       63.31      100.51     15.38 o
   0  18   0     6169.77     5991.52     96.21 o
   2  18   0     1086.36     1093.95     25.19 o
   4  18   0      363.65      451.76     20.71 o
   6  18   0      340.85      360.15     21.34 o
   8  18   0      206.63      185.92     35.99 o
   1  19   0       37.37       49.35      6.92 o
   3  19   0      147.33      146.36     12.71 o
   5  19   0     1096.52     1010.57     32.28 o
   7  19   0      159.50      169.09     17.66 o
   0  20   0       84.60      119.85     18.34 o
   2  20   0       50.41       46.47      6.44 o
   4  20   0     2601.98     2444.52     48.59 o
   6  20   0     1231.46     1176.18     58.22 o
   8  20   0      119.82       91.10     29.22 o
   1  21   0      122.28      121.69     11.28 o
   3  21   0      941.19      987.59     29.39 o
   5  21   0     2297.43     2432.65     57.60 o
   7  21   0      151.46      161.57     22.58 o
   0  22   0      108.55      132.98     14.70 o
   2  22   0       49.31       55.73      6.63 o
   4  22   0      669.75      694.24     32.67 o
   6  22   0      244.09      221.02     19.61 o
   1  23   0      876.83      929.41     28.03 o
   3  23   0      127.11      130.93     12.27 o
   5  23   0      222.06      219.65     19.29 o
   7  23   0       17.80       15.47      8.59 o
   0  24   0      594.13      599.93     35.33 o
   2  24   0      154.76      182.40     14.48 o
   4  24   0      270.90      322.61     23.91 o
   6  24   0       83.36       95.16     13.22 o
   1  25   0      144.79      126.07     10.72 o
   3  25   0       59.99       68.15     11.16 o
   5  25   0      126.01      163.99     16.63 o
   0  26   0       78.55      108.15     13.82 o
   2  26   0        4.39       15.70      6.37 o
   4  26   0       24.41       31.53      8.53 o
   1  27   0        2.67       13.28      5.42 o
   3  27   0       18.65       15.63      8.93 o
   0  28   0        9.10       15.87      7.83 o
   2  28   0        8.91       15.07     11.55 o
   1  29   0       13.55       31.98      9.18 o
   3  29   0        4.45       56.72     17.19 o
   2  30   0       48.44       79.07     15.47 o
 -10   1   1       20.03       13.61      9.88 o
  -8   1   1       57.96       46.98     10.51 o
  -6   1   1       27.17       30.86      4.12 o
  -4   1   1       41.74       60.54      3.96 o
  -2   1   1        2.87       -0.75      0.75 o
   0   1   1      499.65      633.82      7.13 o
   2   1   1        0.44        3.84      1.62 o
   4   1   1        1.12        4.37      2.28 o
   6   1   1      136.25      122.05      8.94 o
   8   1   1       23.16       22.59      5.55 o
  10   1   1        5.41       -8.52      8.52 o
  -9   2   1        1.09       -4.89      6.15 o
  -7   2   1       47.54       49.28      5.52 o
  -5   2   1      168.00      169.74      7.19 o
  -3   2   1      782.27      748.25     10.56 o
  -1   2   1      676.01      748.64      9.58 o
   1   2   1     1243.71     1213.83     14.31 o
   3   2   1       62.26       93.56      4.79 o
   5   2   1        1.65       -2.62      3.17 o
   7   2   1        1.27        3.16      3.44 o
   9   2   1       22.73        8.34      8.72 o
 -10   3   1      128.86      110.10     16.68 o
  -8   3   1      343.10      321.38     25.25 o
  -6   3   1     1240.43     1273.75     19.97 o
  -4   3   1     4023.87     4042.70     35.45 o
  -2   3   1        3.80        7.94      1.34 o
   0   3   1     3553.17     3261.16     25.01 o
   2   3   1     5880.85     6333.19     50.05 o
   4   3   1     3915.97     3998.52     36.64 o
   6   3   1     1208.25     1228.26     23.71 o
   8   3   1      144.45      149.68     11.66 o
  10   3   1      119.39      122.30     17.08 o
  -9   4   1      354.89      371.59     29.31 o
  -7   4   1      448.78      433.93     17.47 o
  -5   4   1      997.25     1018.07     17.78 o
  -3   4   1      209.59      287.19      9.18 o
  -1   4   1     3020.47     3311.01     26.50 o
   1   4   1      995.86      955.94     13.29 o
   3   4   1      611.86      543.01     11.61 o
   5   4   1     2423.66     2432.11     32.71 o
   7   4   1      410.38      403.87     18.14 o
   9   4   1       63.79       63.81     13.45 o
 -10   5   1      132.44       86.01     22.56 o
  -8   5   1      314.12      328.72     21.24 o
  -6   5   1      556.78      557.41     16.95 o
  -4   5   1     1933.62     1782.19     21.34 o
  -2   5   1      687.97      596.23      9.22 o
   0   5   1     1321.10     1619.45     15.13 o
   2   5   1      271.02      280.08      7.55 o
   4   5   1     1456.36     1374.43     21.94 o
   6   5   1     1625.94     1620.54     28.02 o
   8   5   1      128.81      115.85     10.58 o
  10   5   1      132.76      146.31     59.30 o
  -9   6   1      271.36      286.31     25.13 o
  -7   6   1      468.03      538.01     19.97 o
  -5   6   1     2913.68     3076.25     33.09 o
  -3   6   1     2626.16     2483.71     25.94 o
  -1   6   1     3353.06     3351.63     30.16 o
   1   6   1     9545.86     9576.30     68.04 o
   3   6   1     1007.82     1008.67     17.02 o
   5   6   1     3487.77     3564.92     42.46 o
   7   6   1      335.08      351.25     16.36 o
   9   6   1       59.33       61.04     12.35 o
 -10   7   1       22.84        8.97      9.81 o
  -8   7   1      150.76      138.76     14.13 o
  -6   7   1     1354.04     1298.86     24.08 o
  -4   7   1     6620.28     6965.54     87.46 o
  -2   7   1     1551.03     1363.01     18.75 o
   0   7   1    17457.60    16812.28    106.54 o
   2   7   1     6082.38     6269.05     47.72 o
   4   7   1     3344.95     3183.33     38.29 o
   6   7   1      806.47      810.06     20.08 o
   8   7   1        8.30        4.99      3.69 o
  10   7   1      143.94      207.52     26.29 o
  -9   8   1        1.19       -9.04      9.04 o
  -7   8   1      312.83      386.23     17.34 o
  -5   8   1     9425.78     9925.68     77.49 o
  -3   8   1     1653.10     1571.89     19.64 o
  -1   8   1     5895.68     7161.53     57.23 o
   1   8   1     9976.87     9911.63     68.92 o
   3   8   1    12938.18    13960.34     96.36 o
   5   8   1     3031.52     3128.90     44.30 o
   7   8   1      245.18      249.52     13.91 o
   9   8   1        5.87      -12.26     16.66 o
 -10   9   1        2.53      -13.75     13.75 o
  -8   9   1       56.46       32.69      9.11 o
  -6   9   1     2597.96     2768.08     43.86 o
  -4   9   1     9512.97    10243.67     77.37 o
  -2   9   1     2129.44     2404.48     24.22 o
   0   9   1      618.86      375.88      7.76 o
   2   9   1    12617.62    13717.28     93.94 o
   4   9   1     7346.14     7992.49     71.74 o
   6   9   1      222.99      209.47     12.32 o
   8   9   1      174.59      165.75     14.77 o
  -9  10   1      308.22      348.59     33.79 o
  -7  10   1      227.67      195.12     13.94 o
  -5  10   1     3276.50     3245.56     40.65 o
  -3  10   1     3973.63     4150.48     42.05 o
  -1  10   1     5587.93     5267.54     50.51 o
   1  10   1    13818.60    14590.01     98.48 o
   3  10   1     1831.72     1844.07     22.14 o
   5  10   1     2298.43     2189.96     33.22 o
   7  10   1      275.95      298.33     15.38 o
   9  10   1      263.39      245.93     36.94 o
  -8  11   1      395.33      443.26     30.14 o
  -6  11   1      206.55      250.06     13.23 o
  -4  11   1     1218.20     1102.38     18.90 o
  -2  11   1        5.82        5.57      2.38 o
   0  11   1     2879.71     2363.65     27.69 o
   2  11   1       56.71       18.54      2.76 o
   4  11   1      492.43      501.76     14.29 o
   6  11   1     1858.57     1970.58     33.34 o
   8  11   1      209.79      206.17     18.28 o
  -9  12   1      972.87      990.91     41.72 o
  -7  12   1      337.72      380.28     21.49 o
  -5  12   1      416.62      388.51     21.79 o
  -3  12   1     1144.27     1025.05     16.57 o
  -1  12   1     6131.87     6368.22     57.22 o
   1  12   1     3628.30     3447.01     33.58 o
   3  12   1      207.40      219.67      8.06 o
   5  12   1     2681.22     2713.75     38.50 o
   7  12   1     1780.14     1773.77     48.12 o
   9  12   1      472.91      489.27     85.94 o
  -8  13   1      217.79      213.42     21.09 o
  -6  13   1       73.28       87.33      8.77 o
  -4  13   1      190.47      193.32      9.08 o
  -2  13   1     1650.85     1673.26     25.41 o
   0  13   1     7394.84     7678.85     74.73 o
   2  13   1      109.13      124.56      6.85 o
   4  13   1      166.67      187.10     10.64 o
   6  13   1      960.57      919.18     24.95 o
   8  13   1      484.73      516.82     34.82 o
  -9  14   1      228.57      226.40     25.76 o
  -7  14   1      141.42      168.53     14.43 o
  -5  14   1     1187.16     1153.67     26.78 o
  -3  14   1      455.42      382.17     13.37 o
  -1  14   1       47.88       41.00      4.92 o
   1  14   1     2171.69     1937.35     25.60 o
   3  14   1      746.80      676.33     14.44 o
   5  14   1     1389.21     1461.27     30.65 o
   7  14   1      174.25      208.85     15.80 o
   9  14   1       77.00       39.53     24.06 o
  -8  15   1       78.14      101.16     14.89 o
  -6  15   1      136.08      154.12     12.00 o
  -4  15   1     1616.99     1617.92     31.53 o
  -2  15   1      824.31      859.20     18.76 o
   0  15   1     3243.36     3386.18     39.31 o
   2  15   1     1201.40     1188.17     19.10 o
   4  15   1      420.81      454.38     18.54 o
   6  15   1      308.03      332.58     20.25 o
   8  15   1       62.90       57.70     10.28 o
  -9  16   1        1.74       22.34     17.19 o
  -7  16   1      406.96      401.33     23.41 o
  -5  16   1      185.21      182.32     12.92 o
  -3  16   1      207.96      226.74     12.02 o
  -1  16   1     1839.43     1848.57     31.93 o
   1  16   1      506.65      511.88     14.21 o
   3  16   1     1772.59     1630.42     36.51 o
   5  16   1      375.55      386.23     21.57 o
   7  16   1        8.96        8.73      4.71 o
  -8  17   1       54.22       40.55     12.26 o
  -6  17   1       90.26       91.82     11.15 o
  -4  17   1      795.37      757.93     22.62 o
  -2  17   1      680.87      659.85     17.43 o
   0  17   1     1658.35     1543.28     29.22 o
   2  17   1      487.27      470.43     14.72 o
   4  17   1      288.96      277.22     15.63 o
   6  17   1      231.20      241.03     17.68 o
   8  17   1       24.85       36.88     11.91 o
  -7  18   1        5.83        9.28      4.97 o
  -5  18   1        0.07       -2.76      3.43 o
  -3  18   1        4.10        6.64      3.90 o
  -1  18   1        0.19       -0.32      3.11 o
   1  18   1       11.25        7.55      3.59 o
   3  18   1       43.69       40.65      5.39 o
   5  18   1       35.55       67.77      9.61 o
   7  18   1        0.07        1.04      6.29 o
  -8  19   1        2.40       14.76     10.28 o
  -6  19   1      154.31      156.75     12.47 o
  -4  19   1       53.68       42.90      7.05 o
  -2  19   1        0.02       -0.75      4.20 o
   0  19   1       59.42       59.19      7.54 o
   2  19   1      157.75      161.79     11.43 o
   4  19   1      226.64      221.86     16.21 o
   6  19   1        4.18        8.22      8.30 o
   8  19   1        1.47        9.55      6.23 o
  -7  20   1        0.33       -3.77      5.95 o
  -5  20   1       12.88        6.42      4.30 o
  -3  20   1        0.19        0.08      3.10 o
  -1  20   1       16.40       18.07      4.19 o
   1  20   1        1.04        7.23      3.70 o
   3  20   1        7.51       -3.94      3.94 o
   5  20   1       17.38        8.39      8.99 o
   7  20   1        7.62        9.43     11.41 o
  -8  21   1       47.40       63.60     22.34 o
  -6  21   1      164.55      155.55     14.49 o
  -4  21   1      152.13      150.85     13.63 o
  -2  21   1       74.53       74.02      8.78 o
   0  21   1      103.31      105.61      9.42 o
   2  21   1      356.53      352.20     20.20 o
   4  21   1      254.59      229.16     19.15 o
   6  21   1      111.81       80.89     11.93 o
  -7  22   1       48.32       34.38     10.31 o
  -5  22   1      161.27      140.43     13.20 o
  -3  22   1        0.56       -2.75      5.23 o
  -1  22   1      132.93      105.40      9.43 o
   1  22   1        4.27        5.24      3.83 o
   3  22   1      262.79      217.24     26.79 o
   5  22   1      115.54      106.10     13.50 o
   7  22   1        0.24       -6.60      6.60 o
  -6  23   1       89.85       88.49     14.79 o
  -4  23   1      223.36      217.14     16.77 o
  -2  23   1      544.45      531.79     21.97 o
   0  23   1      800.52      787.50     27.82 o
   2  23   1      270.74      289.21     21.97 o
   4  23   1      121.97      141.32     15.73 o
   6  23   1      133.76      142.35     15.77 o
  -5  24   1      157.56      222.67     19.10 o
  -3  24   1      375.23      393.85     23.19 o
  -1  24   1      721.30      710.80     35.62 o
   1  24   1      558.25      601.03     25.81 o
   3  24   1       97.43      122.03     13.64 o
   5  24   1       71.00       87.47     10.88 o
  -6  25   1      140.93       75.63     15.47 o
  -4  25   1      387.17      447.11     28.45 o
  -2  25   1       78.52      124.57     12.04 o
   0  25   1      184.78      203.38     14.31 o
   2  25   1      404.51      403.42     26.48 o
   4  25   1      238.02      220.88     19.84 o
  -5  26   1      290.31      308.70     35.89 o
  -3  26   1      214.29      215.23     16.69 o
  -1  26   1      146.54      133.81     12.03 o
   1  26   1      471.04      429.04     27.06 o
   3  26   1      323.85      345.33     24.94 o
   5  26   1      185.08      197.66     29.22 o
  -4  27   1      167.81      170.67     15.97 o
  -2  27   1      105.54       96.45     10.14 o
   0  27   1      293.06      230.19     23.71 o
   2  27   1      174.95      224.08     19.86 o
   4  27   1       95.91      155.91     23.16 o
  -3  28   1      148.75      167.27     15.97 o
  -1  28   1      332.96      409.91     23.11 o
   1  28   1      228.09      232.40     20.45 o
   3  28   1       12.15       -2.70      7.51 o
  -2  29   1      267.67      271.60     27.87 o
   0  29   1      469.78      429.85     26.80 o
   2  29   1       13.19       23.03      9.05 o
  -1  30   1      638.84      689.25     53.28 o
   1  30   1      286.98      257.32     27.50 o
 -10   0   2      345.91      366.26     42.07 o
  -8   0   2       21.34       36.10     18.05 o
  -6   0   2      427.66      392.20     14.78 o
  -4   0   2    43409.90    45019.59    404.88 o
  -2   0   2   228544.95   161929.00  10409.20 o
   0   0   2    74172.55    56859.43   1855.44 o
   2   0   2    11190.10    14072.02    130.34 o
   4   0   2      638.05      820.53     20.45 o
   6   0   2     9350.71     9751.50    159.36 o
   8   0   2     2080.13     2064.10     57.98 o
  10   0   2      343.75      333.45     58.44 o
  -9   1   2      130.13      156.14     18.28 o
  -7   1   2      175.49      169.30     11.56 o
  -5   1   2      376.24      378.96      9.53 o
  -3   1   2    17738.94    18560.69    124.83 o
  -1   1   2     4631.94     4957.66     44.50 o
   1   1   2     1592.69     1245.78     13.88 o
   3   1   2     4254.26     4791.99     40.12 o
   5   1   2     1001.74      967.50     16.74 o
   7   1   2      735.74      781.53     23.67 o
   9   1   2        9.64        9.23      8.27 o
 -10   2   2      180.65      183.69     21.17 o
  -8   2   2      584.78      587.02     33.65 o
  -6   2   2      413.33      398.12     10.36 o
  -4   2   2     5098.52     5371.06     43.85 o
  -2   2   2      153.29      125.65      2.79 o
   0   2   2     7096.00     7680.87     47.03 o
   2   2   2    12140.31    12836.35    108.81 o
   4   2   2     1470.01     1489.76     19.64 o
   6   2   2     2202.51     2173.72     37.16 o
   8   2   2      185.53      197.79     14.36 o
  10   2   2      174.39      197.26     29.17 o
  -9   3   2      555.78      556.53     35.53 o
  -7   3   2      225.44      233.99     16.39 o
  -5   3   2     1556.13     1558.58     20.00 o
  -3   3   2     7717.95     7575.77     54.16 o
  -1   3   2     3045.21     2994.73     24.83 o
   1   3   2    17099.76    17647.30    103.06 o
   3   3   2      721.80      596.00     12.67 o
   5   3   2     2070.51     2006.72     29.89 o
   7   3   2     1912.50     1857.64     36.33 o
   9   3   2      483.33      524.44     41.91 o
 -10   4   2       89.36       94.38     15.36 o
  -8   4   2      652.72      636.77     35.32 o
  -6   4   2      529.44      505.89     12.38 o
  -4   4   2      737.60      589.30     10.56 o
  -2   4   2    10362.72    11957.82     82.88 o
   0   4   2      190.62      126.60      4.01 o
   2   4   2    12757.08    12422.46     90.08 o
   4   4   2     1987.34     1841.68     26.59 o
   6   4   2      918.99      940.70     21.28 o
   8   4   2       10.56       21.68      5.36 o
  10   4   2       70.22       61.75     21.49 o
  -9   5   2      582.07      571.48     35.65 o
  -7   5   2      913.31      846.89     26.93 o
  -5   5   2     1872.80     1868.78     24.12 o
  -3   5   2     1199.31     1187.38     15.01 o
  -1   5   2      335.36      284.88      5.81 o
   1   5   2    12355.04    12716.77     82.65 o
   3   5   2     5738.71     5892.21     62.01 o
   5   5   2     3565.41     3674.13     43.84 o
   7   5   2      572.83      609.42     21.88 o
   9   5   2       97.29       81.74     32.59 o
 -10   6   2       30.31       18.89      8.41 o
  -8   6   2       58.75       76.56     10.94 o
  -6   6   2      145.25      150.33      7.86 o
  -4   6   2      676.47      653.76     13.37 o
  -2   6   2      936.18      911.72     19.22 o
   0   6   2      178.87      170.69      4.88 o
   2   6   2     1008.48     1076.57     16.25 o
   4   6   2      200.29      201.07     11.23 o
   6   6   2      561.78      526.63     16.84 o
   8   6   2       20.25        2.36      4.88 o
  10   6   2       25.37       44.69     18.05 o
  -9   7   2       94.12       90.81     14.10 o
  -7   7   2      298.29      296.63     19.70 o
  -5   7   2      848.47      826.59     15.14 o
  -3   7   2      815.31      788.55     12.80 o
  -1   7   2      259.46      221.62      7.97 o
   1   7   2     8196.38     8757.20     61.80 o
   3   7   2     1965.83     1870.53     25.38 o
   5   7   2      412.70      415.42     14.46 o
   7   7   2        1.76        3.96      3.29 o
   9   7   2        1.39       -0.85      9.34 o
 -10   8   2        0.08       -7.07      7.07 o
  -8   8   2      124.68      119.13     13.74 o
  -6   8   2      244.92      239.77     11.81 o
  -4   8   2      366.68      386.57     10.01 o
  -2   8   2      380.96      418.92      8.39 o
   0   8   2      670.81      621.00     11.77 o
   2   8   2     4063.85     4104.89     37.46 o
   4   8   2      325.47      346.15     13.07 o
   6   8   2        0.40       -2.97      2.97 o
   8   8   2       25.00       14.66      6.44 o
  -9   9   2        0.50        8.76      7.53 o
  -7   9   2       14.08        0.83      4.97 o
  -5   9   2       44.52       49.61      4.81 o
  -3   9   2       34.47       28.62      3.49 o
  -1   9   2       39.74       33.79      3.69 o
   1   9   2        1.79        0.81      1.62 o
   3   9   2      314.27      336.67     11.78 o
   5   9   2        2.64        6.86      3.07 o
   7   9   2        0.13        8.12      7.81 o
   9   9   2        0.05        5.08      8.17 o
 -10  10   2       18.49        3.44     15.47 o
  -8  10   2        4.01        4.25      6.20 o
  -6  10   2        0.52        4.81      3.04 o
  -4  10   2       10.44       15.79      2.94 o
  -2  10   2       69.00       63.79      5.28 o
   0  10   2       37.60       22.11      2.78 o
   2  10   2        4.26        2.00      1.92 o
   4  10   2       79.33       90.69      7.58 o
   6  10   2       27.89       33.57      4.85 o
   8  10   2        8.46        5.91      4.84 o
  -9  11   2       46.65       49.10     10.59 o
  -7  11   2        2.01       -5.51      5.51 o
  -5  11   2        0.26       -1.59      2.60 o
  -3  11   2      142.84      141.16      7.04 o
  -1  11   2      228.89      231.33     10.57 o
   1  11   2       49.73       47.45      4.08 o
   3  11   2       11.35       15.61      2.27 o
   5  11   2      191.95      199.78     11.72 o
   7  11   2      130.79      139.75     11.47 o
   9  11   2        2.45      -12.03     15.80 o
 -10  12   2       28.63       17.19     17.19 o
  -8  12   2        9.74       -2.35      5.76 o
  -6  12   2       12.51       17.45      3.82 o
  -4  12   2      393.56      386.69     12.81 o
  -2  12   2      388.61      373.81     11.72 o
   0  12   2       17.20       12.68      3.41 o
   2  12   2       17.09       25.94      2.99 o
   4  12   2       53.98       45.33      5.12 o
   6  12   2      260.02      241.93     14.92 o
   8  12   2       83.25       90.59     18.36 o
  -9  13   2      179.04      187.03     20.20 o
  -7  13   2      100.02      121.75     14.59 o
  -5  13   2      424.44      453.29     17.43 o
  -3  13   2     1852.65     1851.81     33.80 o
  -1  13   2     1362.38     1348.98     22.11 o
   1  13   2     1193.14     1045.67     17.17 o
   3  13   2      532.52      512.10     14.63 o
   5  13   2     1162.72     1181.80     27.22 o
   7  13   2      710.15      720.59     36.23 o
  -8  14   2       36.23       36.07      9.16 o
  -6  14   2        8.49        8.91      3.37 o
  -4  14   2      414.38      380.21     14.24 o
  -2  14   2      225.24      194.03     10.41 o
   0  14   2      752.90      651.03     12.11 o
   2  14   2      375.06      330.26     10.60 o
   4  14   2       56.88       75.48      7.17 o
   6  14   2      386.83      418.94     22.88 o
   8  14   2       93.37       91.65      9.17 o
  -9  15   2       42.55       32.12     10.12 o
  -7  15   2       19.49       19.66      7.22 o
  -5  15   2      833.48      870.62     23.54 o
  -3  15   2     2411.15     2518.05     38.50 o
  -1  15   2     1429.18     1460.99     24.56 o
   1  15   2     2332.79     2326.52     28.62 o
   3  15   2       70.59       70.63      6.19 o
   5  15   2      114.74       83.58      9.95 o
   7  15   2      324.66      274.86     19.06 o
  -8  16   2       30.69       35.77     10.68 o
  -6  16   2       29.83       13.31      5.53 o
  -4  16   2     2545.71     2702.50     38.10 o
  -2  16   2     4689.61     5149.08     55.19 o
   0  16   2     3098.31     3363.38     44.32 o
   2  16   2      185.97      199.38      9.54 o
   4  16   2        9.28        5.36      4.51 o
   6  16   2      564.00      619.73     27.50 o
   8  16   2      131.30      122.76     11.53 o
  -7  17   2        9.14        7.97      7.62 o
  -5  17   2      234.48      242.20     15.21 o
  -3  17   2     4677.28     4734.77     57.51 o
  -1  17   2     3991.07     3900.81     46.25 o
   1  17   2      447.03      440.96     16.71 o
   3  17   2      193.78      161.66     12.92 o
   5  17   2      447.24      479.31     24.49 o
   7  17   2      443.39      502.80     26.95 o
  -8  18   2      163.68      191.37     20.41 o
  -6  18   2      107.86      151.57     13.69 o
  -4  18   2     2024.88     2084.62     38.57 o
  -2  18   2     2427.09     2426.70     39.32 o
   0  18   2     1517.83     1500.75     29.69 o
   2  18   2      306.58      336.75     14.36 o
   4  18   2      345.69      364.95     20.81 o
   6  18   2     1105.35     1024.52     33.51 o
   8  18   2      192.42      199.37     19.73 o
  -7  19   2      191.40      186.56     19.54 o
  -5  19   2      204.58      167.25     13.15 o
  -3  19   2       29.71       41.94      6.68 o
  -1  19   2       20.13       10.57      3.54 o
   1  19   2     1211.73     1217.54     29.89 o
   3  19   2      743.56      638.74     29.60 o
   5  19   2      584.32      580.62     31.56 o
   7  19   2      110.22      102.32     13.49 o
  -8  20   2      572.25      546.59     65.32 o
  -6  20   2      588.01      550.98     28.45 o
  -4  20   2      179.34      155.72     12.46 o
  -2  20   2      489.49      451.98     19.14 o
   0  20   2      712.44      680.39     20.79 o
   2  20   2     4467.28     4038.16     72.03 o
   4  20   2     1374.64     1336.44     40.38 o
   6  20   2      393.00      431.70     28.45 o
  -7  21   2      582.55      644.29     44.89 o
  -5  21   2      626.49      658.97     23.62 o
  -3  21   2       68.93       51.82      7.69 o
  -1  21   2      298.24      293.01     18.21 o
   1  21   2     2856.92     2810.01     71.08 o
   3  21   2     2311.05     2310.60     54.49 o
   5  21   2      463.65      458.98     28.58 o
   7  21   2       36.41       30.05     17.19 o
  -6  22   2      167.54      128.80     15.49 o
  -4  22   2      250.25      238.09     17.72 o
  -2  22   2       14.91        9.01      4.87 o
   0  22   2      259.90      300.82     16.53 o
   2  22   2      866.37      809.38     31.73 o
   4  22   2      184.65      173.14     17.51 o
   6  22   2       90.48       99.82     12.29 o
  -5  23   2      194.70      182.89     15.55 o
  -3  23   2      621.78      707.44     27.01 o
  -1  23   2      418.81      461.95     21.49 o
   1  23   2      527.66      483.17     27.93 o
   3  23   2       31.48       36.76      7.88 o
   5  23   2      124.70      137.59     17.89 o
  -6  24   2       59.51       75.93     22.34 o
  -4  24   2      361.56      382.87     23.05 o
  -2  24   2      169.44      162.76     12.40 o
   0  24   2      342.05      339.12     20.39 o
   2  24   2      321.91      374.03     27.79 o
   4  24   2       74.74       66.79     10.54 o
   6  24   2       43.89       27.50     10.31 o
  -5  25   2       60.27       86.24      8.81 o
  -3  25   2      116.42      104.48     11.24 o
  -1  25   2       60.95       53.11      6.96 o
   1  25   2      321.79      358.38     25.55 o
   3  25   2       36.29       47.82      9.68 o
   5  25   2       21.39       13.75     12.03 o
  -4  26   2       41.95       66.69      8.31 o
  -2  26   2        6.16       18.29      6.99 o
   0  26   2       66.86       78.97      8.91 o
   2  26   2       28.40       22.56      7.69 o
   4  26   2        4.88       17.62      6.57 o
  -5  27   2       23.79       17.19     17.19 o
  -3  27   2        5.91       -5.20      9.19 o
  -1  27   2        4.91       -2.64      6.78 o
   1  27   2       81.86       94.23     12.23 o
   3  27   2       35.07       35.66      7.38 o
  -4  28   2        1.74       24.06     10.31 o
  -2  28   2        1.36       14.70      5.68 o
   0  28   2        2.75        7.15      6.45 o
   2  28   2       14.03       -4.03      6.20 o
  -1  29   2        3.51       25.09      6.10 o
   1  29   2        0.03       18.42      8.25 o
  -2  30   2      104.66       97.97     24.06 o
   0  30   2       30.15       41.05     10.28 o
 -10   1   3       24.40       23.55     11.16 o
  -8   1   3       50.03       50.07      7.75 o
  -6   1   3        0.25       -0.07      2.44 o
  -4   1   3       53.11       62.39      3.92 o
  -2   1   3      275.79      266.49      5.72 o
   0   1   3       35.64       55.19      2.95 o
   2   1   3        5.90        8.64      1.85 o
   4   1   3       54.30       55.22      5.24 o
   6   1   3       99.26      104.53      9.96 o
   8   1   3        3.50        3.61      4.10 o
  -9   2   3        0.26        5.64      6.94 o
  -7   2   3       41.35       36.36      5.53 o
  -5   2   3      269.65      258.71      6.88 o
  -3   2   3      618.96      664.46     10.90 o
  -1   2   3      392.48      402.40      6.87 o
   1   2   3       45.99       19.39      2.18 o
   3   2   3       35.81       42.35      4.59 o
   5   2   3        7.82       11.86      3.88 o
   7   2   3      138.40      137.05     11.82 o
   9   2   3        6.74       15.69      4.84 o
 -10   3   3      104.11      112.17     16.54 o
  -8   3   3      510.75      524.93     24.82 o
  -6   3   3      341.21      349.87     15.05 o
  -4   3   3      627.89      537.83      9.05 o
  -2   3   3      965.38      830.84     12.07 o
   0   3   3     6539.52     7033.40     49.07 o
   2   3   3     8826.60     9324.37     66.00 o
   4   3   3      869.75      839.43     17.59 o
   6   3   3      691.04      676.35     22.01 o
   8   3   3      192.80      216.51     16.61 o
  -9   4   3      334.76      353.33     27.48 o
  -7   4   3      114.84      121.86     13.71 o
  -5   4   3      184.99      191.87      6.66 o
  -3   4   3       71.98       32.46      2.46 o
  -1   4   3       16.20        4.86      1.41 o
   1   4   3     6681.25     6761.48     58.02 o
   3   4   3     1709.46     1698.72     23.86 o
   5   4   3      521.91      499.46     15.43 o
   7   4   3      283.22      322.83     17.78 o
   9   4   3        5.66        8.92     10.00 o
 -10   5   3       70.38       45.13     11.52 o
  -8   5   3      424.22      440.26     24.66 o
  -6   5   3       71.10       64.87      6.86 o
  -4   5   3      542.41      539.24     10.32 o
  -2   5   3       23.89       29.84      2.51 o
   0   5   3      192.69      212.59      5.60 o
   2   5   3     4842.44     4843.34     41.17 o
   4   5   3     1334.61     1236.11     24.14 o
   6   5   3     1054.24     1028.01     22.80 o
   8   5   3      117.46      115.46     12.13 o
  10   5   3       62.09       25.78     18.91 o
  -9   6   3      424.83      436.38     26.84 o
  -7   6   3      693.18      737.73     32.35 o
  -5   6   3      712.12      709.33     13.09 o
  -3   6   3     5029.55     5018.59     41.42 o
  -1   6   3      346.99      279.54      7.15 o
   1   6   3     7162.38     7506.82     59.36 o
   3   6   3     3509.97     3595.90     38.69 o
   5   6   3      892.16      837.81     19.45 o
   7   6   3      340.09      319.35     19.86 o
   9   6   3       93.87       92.10      9.34 o
 -10   7   3       35.81        8.79     12.11 o
  -8   7   3      905.65      902.76     30.72 o
  -6   7   3      607.92      632.40     17.97 o
  -4   7   3     3105.34     3148.13     31.76 o
  -2   7   3     4652.18     4523.30     40.14 o
   0   7   3     7033.69     7310.55     53.51 o
   2   7   3     9011.13     9308.74     67.52 o
   4   7   3       55.24       58.89      6.15 o
   6   7   3      196.32      214.92     13.53 o
   8   7   3      180.88      227.39     17.50 o
  -9   8   3      318.30      353.25     28.21 o
  -7   8   3     1733.90     1743.22     40.47 o
  -5   8   3      404.92      427.53     11.04 o
  -3   8   3        6.04        1.76      1.63 o
  -1   8   3     1475.53     1360.18     16.83 o
   1   8   3    33309.45    35905.83    235.47 o
   3   8   3     1806.18     1936.90     26.97 o
   5   8   3      805.86      772.29     18.79 o
   7   8   3       12.33       23.58      5.88 o
   9   8   3      302.13      324.88     24.01 o
 -10   9   3       21.09       42.97     18.91 o
  -8   9   3     1312.61     1332.86     43.81 o
  -6   9   3      952.18     1031.01     20.62 o
  -4   9   3      242.77      261.91      8.75 o
  -2   9   3       94.79       96.69      4.44 o
   0   9   3    14541.07    15943.27    106.13 o
   2   9   3    16238.20    17396.74    117.20 o
   4   9   3      389.23      362.08     13.41 o
   6   9   3       33.96       58.52     10.51 o
   8   9   3      182.43      209.01     18.15 o
  -9  10   3      305.00      278.37     24.65 o
  -7  10   3      657.80      664.77     35.53 o
  -5  10   3     1072.95     1104.38     18.89 o
  -3  10   3     6547.13     6521.48     59.87 o
  -1  10   3     2797.12     2943.83     28.84 o
   1  10   3     9146.67     9736.95     71.65 o
   3  10   3     1263.14     1181.19     20.92 o
   5  10   3      593.32      613.23     19.73 o
   7  10   3     1151.19     1151.86     28.76 o
   9  10   3      253.30      255.92     43.31 o
 -10  11   3       82.13       61.88     18.91 o
  -8  11   3      353.44      407.98     29.56 o
  -6  11   3       15.40       15.34      4.68 o
  -4  11   3     1106.83      991.59     17.00 o
  -2  11   3      296.62      179.78      9.14 o
   0  11   3        8.95        7.63      1.70 o
   2  11   3     2679.90     2620.73     28.92 o
   4  11   3     1492.99     1595.19     30.82 o
   6  11   3     1549.75     1644.23     34.16 o
   8  11   3       44.65       75.66     15.47 o
  -9  12   3      335.16      299.62     26.45 o
  -7  12   3      108.43       97.38     14.26 o
  -5  12   3      441.22      409.73     13.39 o
  -3  12   3     5804.92     5954.58     63.01 o
  -1  12   3       44.02       36.24      4.36 o
   1  12   3      404.49      316.91      9.39 o
   3  12   3     2567.70     2568.32     38.39 o
   5  12   3     4295.00     4129.91     56.64 o
   7  12   3     1333.42     1289.81     31.35 o
   9  12   3       11.50        5.16      8.59 o
  -8  13   3       25.99       39.29     10.67 o
  -6  13   3       32.41       25.01      5.93 o
  -4  13   3     2433.84     2431.71     36.02 o
  -2  13   3     2346.24     2277.14     31.52 o
   0  13   3      163.34      172.86      7.23 o
   2  13   3        6.10        2.93      2.19 o
   4  13   3      512.11      453.20     18.34 o
   6  13   3     2376.08     2229.65     41.63 o
   8  13   3      169.29      171.64     16.44 o
  -9  14   3      139.29      158.56     19.18 o
  -7  14   3      212.94      256.93     28.53 o
  -5  14   3      158.17      143.15      9.14 o
  -3  14   3      776.17      741.89     18.41 o
  -1  14   3      258.17      209.45     10.71 o
   1  14   3     3528.89     3248.58     35.49 o
   3  14   3      977.20     1010.81     30.00 o
   5  14   3      338.98      366.27     19.45 o
   7  14   3      222.90      250.24     18.34 o
  -8  15   3      163.63      163.85     19.37 o
  -6  15   3      189.68      202.08     16.21 o
  -4  15   3     1500.17     1489.61     26.84 o
  -2  15   3     1244.55     1269.92     24.94 o
   0  15   3      984.64     1040.32     20.40 o
   2  15   3     1265.84     1341.59     23.49 o
   4  15   3       58.12       65.57      7.36 o
   6  15   3      476.08      449.22     25.87 o
   8  15   3      105.30      110.37     13.72 o
  -9  16   3       41.98       29.74     11.97 o
  -7  16   3       51.87       29.98      8.53 o
  -5  16   3      109.96      125.81     10.51 o
  -3  16   3     1690.77     1694.56     28.95 o
  -1  16   3       12.49        6.61      3.13 o
   1  16   3      963.88      841.83     18.41 o
   3  16   3     1127.06     1081.39     31.00 o
   5  16   3        6.45        7.07      5.52 o
   7  16   3      177.75      182.41     17.20 o
  -8  17   3       93.80       83.40     17.61 o
  -6  17   3      142.71      130.34     12.54 o
  -4  17   3      867.24      862.55     20.96 o
  -2  17   3      591.01      588.32     17.01 o
   0  17   3      320.47      342.71     12.96 o
   2  17   3      768.76      755.73     27.75 o
   4  17   3      174.31      173.17     14.23 o
   6  17   3      200.89      180.65     15.50 o
   8  17   3       20.00       17.19      7.44 o
  -7  18   3        2.10       -3.33      6.45 o
  -5  18   3        4.10        2.17      4.80 o
  -3  18   3       55.76       71.63      7.17 o
  -1  18   3       29.01       33.22      5.65 o
   1  18   3       14.31       14.63      5.15 o
   3  18   3        5.17       47.15     11.94 o
   5  18   3        5.31        3.61      7.58 o
   7  18   3        0.05       -3.44      8.94 o
  -8  19   3       25.41       28.40      8.42 o
  -6  19   3       76.64       73.50      9.58 o
  -4  19   3       18.15       23.05      3.76 o
  -2  19   3       27.95       25.48      4.87 o
   0  19   3      119.00      130.69     11.66 o
   2  19   3      224.56      201.62     17.11 o
   4  19   3       52.86       70.78     10.74 o
   6  19   3       35.66       33.76      9.74 o
  -7  20   3        4.41       -3.92      7.22 o
  -5  20   3        0.17        0.65      3.99 o
  -3  20   3        0.12        0.38      3.79 o
  -1  20   3        6.65        6.10      3.66 o
   1  20   3       33.63       31.83      6.12 o
   3  20   3        4.14        4.06      4.50 o
   5  20   3        6.52       12.74      7.19 o
   7  20   3       10.37       22.23     15.77 o
  -8  21   3       48.34       18.91     15.47 o
  -6  21   3       66.66       78.26     12.10 o
  -4  21   3       41.34       42.57      6.86 o
  -2  21   3      118.93      132.22     10.64 o
   0  21   3      423.26      486.38     23.51 o
   2  21   3      322.73      271.92     21.83 o
   4  21   3      135.19      113.23     13.88 o
   6  21   3       67.27       88.56     15.37 o
  -7  22   3       40.97       12.30     11.69 o
  -5  22   3        1.91       -1.86      5.95 o
  -3  22   3       41.71       36.65      5.96 o
  -1  22   3        6.77        9.29      3.99 o
   1  22   3      361.85      335.74     23.05 o
   3  22   3      167.88      174.15     17.03 o
   5  22   3        5.32       -5.88      8.68 o
  -6  23   3       83.14       72.79     15.58 o
  -4  23   3      381.53      392.59     22.94 o
  -2  23   3      489.11      450.91     23.34 o
   0  23   3      250.47      243.28     17.31 o
   2  23   3      209.80      221.28     19.33 o
   4  23   3      160.91      175.09     17.64 o
   6  23   3       97.66      134.07     17.19 o
  -5  24   3      241.74      222.17     19.88 o
  -3  24   3      553.65      618.26     26.87 o
  -1  24   3      296.58      325.64     20.23 o
   1  24   3      182.76      229.69     19.55 o
   3  24   3       75.27      119.49     13.92 o
   5  24   3       30.91       46.11      7.76 o
  -6  25   3      130.68      104.08     18.05 o
  -4  25   3      152.51      195.54     15.44 o
  -2  25   3       92.94      115.31     11.33 o
   0  25   3      350.44      313.27     27.79 o
   2  25   3      413.14      340.96     24.61 o
   4  25   3        3.56       -6.46      6.83 o
  -5  26   3      116.02       90.24     11.57 o
  -3  26   3      202.82      200.72     20.59 o
  -1  26   3      285.59      304.12     19.73 o
   1  26   3      611.59      570.96     32.68 o
   3  26   3      157.21      127.42     14.97 o
  -4  27   3      167.25      155.40     23.74 o
  -2  27   3      174.30      179.90     14.37 o
   0  27   3      195.27      207.31     18.59 o
   2  27   3      212.57      239.98     20.67 o
  -3  28   3      310.93      388.92     24.61 o
  -1  28   3       44.05       36.25     12.16 o
   1  28   3       64.87       46.50      6.74 o
  -2  29   3      208.70      208.72     24.89 o
   0  29   3       25.81       81.50     12.89 o
 -10   0   4        7.06        1.91     10.15 o
  -8   0   4      262.99      308.00     23.91 o
  -6   0   4     7121.44     7103.31    108.07 o
  -4   0   4    54504.73    56633.85    577.22 o
  -2   0   4    22144.37    22851.19    202.01 o
   0   0   4    21188.75    24779.92    218.30 o
   2   0   4     1271.58      961.24     84.22 o
   4   0   4    12659.15    12997.16    136.70 o
   6   0   4     7141.93     7206.73    149.83 o
   8   0   4      473.40      509.59     40.47 o
  -9   1   4        1.02        6.61      8.44 o
  -7   1   4      471.00      518.79     18.88 o
  -5   1   4     2234.08     2314.03     38.61 o
  -3   1   4    11212.16    11421.21     97.35 o
  -1   1   4     2258.60     2843.86     27.09 o
   1   1   4      628.74      756.03     11.62 o
   3   1   4     2232.28     2096.09     28.02 o
   5   1   4      707.72      726.45     21.01 o
   7   1   4      291.63      289.30     18.75 o
   9   1   4        1.36        5.24      4.89 o
 -10   2   4       26.96       24.65      9.50 o
  -8   2   4      567.43      588.02     21.01 o
  -6   2   4      372.00      363.83     14.73 o
  -4   2   4     1174.33     1133.97     21.85 o
  -2   2   4     5888.27     5940.25     44.71 o
   0   2   4     2978.33     3118.30     27.56 o
   2   2   4     8483.92     9077.32     71.00 o
   4   2   4      671.45      657.21     13.10 o
   6   2   4      996.99      977.03     25.59 o
   8   2   4      300.40      345.77     28.61 o
  -9   3   4      149.68      139.69     16.45 o
  -7   3   4      674.09      648.52     20.91 o
  -5   3   4      520.74      497.31     16.32 o
  -3   3   4     8200.83     8672.73     69.15 o
  -1   3   4     2284.29     2137.71     21.30 o
   1   3   4     3889.92     3774.01     31.91 o
   3   3   4     2472.03     2389.95     26.19 o
   5   3   4     2223.18     2032.94     31.39 o
   7   3   4     2320.00     2224.74     46.03 o
   9   3   4       39.18       52.86      7.53 o
 -10   4   4       53.25       43.80     11.31 o
  -8   4   4      457.76      511.84     29.94 o
  -6   4   4       23.77       19.63      4.35 o
  -4   4   4      613.41      760.05     13.84 o
  -2   4   4      830.74      643.48     10.44 o
   0   4   4     5057.47     4910.82     39.00 o
   2   4   4     9067.55     9143.49     78.27 o
   4   4   4       94.23       82.21      7.01 o
   6   4   4      247.31      255.67     17.36 o
   8   4   4      130.72      147.84     15.13 o
  -9   5   4      331.94      326.65     21.98 o
  -7   5   4      668.67      647.83     20.43 o
  -5   5   4        3.83        0.51      1.30 o
  -3   5   4     1083.93     1015.53     15.43 o
  -1   5   4     1644.60     1505.32     17.65 o
   1   5   4    11955.70    12637.37     93.26 o
   3   5   4     5835.29     5989.34     49.88 o
   5   5   4      455.37      465.94     17.36 o
   7   5   4      514.99      553.01     26.55 o
   9   5   4       91.74      101.94     16.62 o
 -10   6   4        3.47       -6.25     13.22 o
  -8   6   4       51.18       71.98     10.10 o
  -6   6   4        6.57        2.54      2.61 o
  -4   6   4      681.59      690.40     12.09 o
  -2   6   4      334.35      308.42      7.66 o
   0   6   4     2363.17     2587.67     28.11 o
   2   6   4      184.75      150.39      6.72 o
   4   6   4      142.70      138.75      8.97 o
   6   6   4      272.99      235.42     16.52 o
   8   6   4       26.15       16.37      7.14 o
  -9   7   4       86.24      100.60     18.84 o
  -7   7   4      260.96      278.72     18.32 o
  -5   7   4       19.88       24.80      3.88 o
  -3   7   4     1367.28     1361.32     18.16 o
  -1   7   4     2118.40     2126.04     23.07 o
   1   7   4     3268.04     3356.75     34.76 o
   3   7   4      348.07      362.47     11.61 o
   5   7   4       65.51       52.96      7.02 o
   7   7   4       99.09      103.67     11.13 o
   9   7   4      108.06      129.75     12.30 o
 -10   8   4        8.92       -6.88     15.47 o
  -8   8   4      161.79      135.77     15.50 o
  -6   8   4       21.73       30.22      5.09 o
  -4   8   4        2.13        4.28      1.95 o
  -2   8   4      671.23      670.01     12.12 o
   0   8   4     1978.06     2018.20     21.94 o
   2   8   4     1150.30     1198.15     18.82 o
   4   8   4      254.36      258.79     14.33 o
   6   8   4        1.70       -2.53      3.85 o
   8   8   4       66.48       72.53     11.03 o
  -9   9   4        1.65       -4.57     12.90 o
  -7   9   4        4.75       -0.34      5.49 o
  -5   9   4       76.57       83.31      6.71 o
  -3   9   4       52.03       51.77      4.21 o
  -1   9   4        8.90       10.36      2.02 o
   1   9   4      158.11      159.97      8.07 o
   3   9   4       37.27       43.86      5.99 o
   5   9   4        0.69        6.15      3.99 o
   7   9   4        8.43        6.69      4.66 o
   9   9   4        2.81       21.10     11.16 o
 -10  10   4        4.67      -12.03     12.03 o
  -8  10   4        1.25       -7.44      7.44 o
  -6  10   4        0.90       -2.69      2.81 o
  -4  10   4       46.17       47.47      4.72 o
  -2  10   4       54.62       41.96      3.77 o
   0  10   4       27.52       22.95      2.85 o
   2  10   4       10.70       19.57      3.55 o
   4  10   4       69.99       64.99      7.62 o
   6  10   4        0.38       -3.72      3.72 o
   8  10   4        0.39       -1.77      4.64 o
  -9  11   4        2.62       -6.40      6.40 o
  -7  11   4        2.24        2.41      5.71 o
  -5  11   4       34.28       41.77      5.87 o
  -3  11   4      235.39      230.91      9.20 o
  -1  11   4       18.36       16.99      2.83 o
   1  11   4        9.26       10.19      2.60 o
   3  11   4      246.57      233.06     13.32 o
   5  11   4      156.59      159.19     12.65 o
   7  11   4       11.88        8.56      8.93 o
   9  11   4        0.84       -8.59     10.31 o
 -10  12   4        3.49       -6.88     13.75 o
  -8  12   4       31.92       40.70     13.15 o
  -6  12   4      120.43      129.74     12.27 o
  -4  12   4      199.09      196.07     10.66 o
  -2  12   4        3.51       -1.68      2.22 o
   0  12   4       80.30       85.19      5.34 o
   2  12   4      400.33      350.77     13.53 o
   4  12   4      483.66      467.79     21.39 o
   6  12   4      158.16      164.30     12.37 o
   8  12   4       29.68       15.73      8.44 o
  -9  13   4       54.11       39.05     10.96 o
  -7  13   4      150.46      149.38     18.05 o
  -5  13   4      417.77      437.45     17.53 o
  -3  13   4     1133.21     1099.89     23.57 o
  -1  13   4      276.02      226.19     10.98 o
   1  13   4     1071.91     1081.52     19.97 o
   3  13   4     2054.13     2052.56     35.31 o
   5  13   4      968.59      952.92     25.76 o
   7  13   4      271.24      281.98     19.27 o
  -8  14   4       30.71       27.74     14.64 o
  -6  14   4       43.65       66.60     11.85 o
  -4  14   4      362.52      346.56     15.47 o
  -2  14   4      718.78      678.99     16.77 o
   0  14   4      139.94      129.41      8.22 o
   2  14   4      361.46      352.92     15.26 o
   4  14   4      226.26      272.61     15.60 o
   6  14   4      272.58      236.69     17.47 o
   8  14   4       35.64       46.93     10.25 o
  -9  15   4       27.77       31.80     10.94 o
  -7  15   4      388.31      415.21     29.24 o
  -5  15   4      885.43      927.31     23.95 o
  -3  15   4     1964.60     1963.08     31.28 o
  -1  15   4      479.34      465.14     14.84 o
   1  15   4      244.88      259.83     13.95 o
   3  15   4      213.57      198.37     12.72 o
   5  15   4      356.21      310.43     20.94 o
   7  15   4      526.25      526.38     27.45 o
  -8  16   4      111.74      152.55     18.53 o
  -6  16   4      627.78      662.14     36.40 o
  -4  16   4     2893.63     3038.45     49.50 o
  -2  16   4     1950.90     2042.48     31.77 o
   0  16   4        2.40       -0.56      2.74 o
   2  16   4      314.53      325.98     18.12 o
   4  16   4      424.33      410.54     22.07 o
   6  16   4      466.35      447.44     24.81 o
   8  16   4      102.86      106.57     18.91 o
  -7  17   4      166.62      176.91     19.93 o
  -5  17   4     1277.00     1289.16     34.86 o
  -3  17   4     3452.01     3523.09     46.16 o
  -1  17   4        4.81        6.02      2.64 o
   1  17   4       13.26        7.07      3.56 o
   3  17   4      789.04      802.61     29.96 o
   5  17   4      560.02      579.94     27.52 o
   7  17   4      193.34      199.95     15.99 o
  -8  18   4      222.72      282.04     27.00 o
  -6  18   4      479.35      527.62     33.24 o
  -4  18   4     1576.58     1574.97     29.98 o
  -2  18   4      833.70      805.05     19.85 o
   0  18   4       22.02       43.07      5.77 o
   2  18   4     1597.11     1641.72     42.42 o
   4  18   4     1096.68     1073.86     36.25 o
   6  18   4      548.21      520.40     26.88 o
  -7  19   4       93.00       91.49     17.73 o
  -5  19   4       14.57       13.51      5.64 o
  -3  19   4      194.27      218.39     12.71 o
  -1  19   4      341.00      350.49     17.27 o
   1  19   4     1442.32     1271.40     36.69 o
   3  19   4      718.55      629.34     31.60 o
   5  19   4       49.14       33.03      8.33 o
   7  19   4      168.05      191.02     19.33 o
  -6  20   4        3.25        6.30      7.94 o
  -4  20   4       41.39       46.11      6.63 o
  -2  20   4      898.76      918.99     23.90 o
   0  20   4     3214.05     3061.86     52.81 o
   2  20   4     2492.30     2370.24     54.05 o
   4  20   4       61.93       77.01     10.81 o
   6  20   4      235.18      216.48     22.82 o
  -7  21   4      233.08      257.59     33.24 o
  -5  21   4      117.52      136.75     16.25 o
  -3  21   4       12.08       14.29      4.23 o
  -1  21   4     1348.61     1358.68     33.79 o
   1  21   4     3262.97     3247.21     71.64 o
   3  21   4      491.07      460.85     27.88 o
   5  21   4        3.48        3.90      7.19 o
  -6  22   4        9.95        8.04     10.58 o
  -4  22   4        4.40       14.28      6.99 o
  -2  22   4      236.92      268.74     17.53 o
   0  22   4      433.35      403.17     22.12 o
   2  22   4      648.21      566.79     31.01 o
   4  22   4        3.94        4.21      8.21 o
  -5  23   4      114.46      116.62     14.13 o
  -3  23   4      609.92      642.67     25.18 o
  -1  23   4      125.87      117.67     11.73 o
   1  23   4      145.56      136.20     14.89 o
   3  23   4      139.26      136.52     15.24 o
   5  23   4       31.48       18.48      6.24 o
  -6  24   4       73.09       57.67     33.52 o
  -4  24   4      188.64      166.65     18.71 o
  -2  24   4      275.42      307.79     19.23 o
   0  24   4      126.55      172.83     16.25 o
   2  24   4      325.88      365.99     26.17 o
   4  24   4        1.43        8.60      5.42 o
  -5  25   4       16.85       12.33      9.39 o
  -3  25   4      211.02      206.39     17.78 o
  -1  25   4       93.19      112.75     11.21 o
   1  25   4       94.19      113.46     13.78 o
   3  25   4        9.20       14.22      6.44 o
  -4  26   4       25.35       42.97     13.77 o
  -2  26   4       86.36       78.68      9.59 o
   0  26   4        3.42       -3.37      4.43 o
   2  26   4        4.08       -3.26      5.95 o
  -3  27   4        5.62        9.91      5.92 o
  -1  27   4       10.44       19.13      6.23 o
   1  27   4       93.85       95.42     11.70 o
  -2  28   4        3.11        4.13      5.95 o
   0  28   4       30.66       45.25      8.23 o
  -1  29   4        4.68        0.00     10.31 o
 -10   1   5       10.73       10.38     12.90 o
  -8   1   5        6.51       -0.55      3.10 o
  -6   1   5        2.44        0.75      3.06 o
  -4   1   5       80.99       74.18      6.56 o
  -2   1   5      267.39      294.85      7.12 o
   0   1   5        7.92        3.05      1.31 o
   2   1   5      121.78      122.34      6.37 o
   4   1   5       61.66       75.44      6.32 o
   6   1   5        6.52       15.53      5.15 o
   8   1   5       13.60       30.53      6.70 o
  -9   2   5        9.80        8.16      6.92 o
  -7   2   5      144.17      139.90     11.08 o
  -5   2   5        0.68       -0.19      2.02 o
  -3   2   5        2.41       -1.76      1.76 o
  -1   2   5       16.16       30.54      2.68 o
   1   2   5       13.49        9.20      1.83 o
   3   2   5      246.45      236.72      9.06 o
   5   2   5       91.42       95.04     10.10 o
   7   2   5       51.09       50.19      8.05 o
   9   2   5        3.31        0.00      6.08 o
 -10   3   5       60.97       38.92      9.60 o
  -8   3   5      166.40      175.79     14.86 o
  -6   3   5       89.75       93.89      9.24 o
  -4   3   5      274.90      231.21     12.19 o
  -2   3   5     4831.20     4982.67     41.34 o
   0   3   5     2788.21     2832.28     27.69 o
   2   3   5     2055.54     2027.16     23.28 o
   4   3   5      617.22      556.45     16.93 o
   6   3   5      438.90      433.38     22.69 o
   8   3   5      204.88      203.50     17.69 o
  -9   4   5       18.73        8.44      8.09 o
  -7   4   5        2.34       -2.19      3.07 o
  -5   4   5       50.81       46.85      5.83 o
  -3   4   5     1719.80     1709.54     20.74 o
  -1   4   5     2418.70     2394.95     25.10 o
   1   4   5     1109.01     1091.49     17.52 o
   3   4   5      970.64      927.31     16.72 o
   5   4   5      119.57      134.91      9.84 o
   7   4   5      186.73      199.97     15.44 o
   9   4   5       11.46       18.91      9.45 o
 -10   5   5       32.27       52.63     11.29 o
  -8   5   5      146.39      146.46     13.98 o
  -6   5   5       55.84       70.04      8.16 o
  -4   5   5        5.09        2.01      1.68 o
  -2   5   5     1571.86     1464.13     18.73 o
   0   5   5      938.81      830.71     12.65 o
   2   5   5     4796.46     4634.18     52.14 o
   4   5   5      869.72      818.74     21.76 o
   6   5   5      174.44      148.64     14.01 o
   8   5   5      194.38      211.58     17.91 o
  -9   6   5      173.95      180.65     19.56 o
  -7   6   5      580.48      554.46     19.69 o
  -5   6   5      199.94      209.22     14.12 o
  -3   6   5     2245.46     2278.13     25.28 o
  -1   6   5     2394.29     2406.60     25.88 o
   1   6   5     3917.51     4002.84     42.99 o
   3   6   5     2665.96     2503.34     36.70 o
   5   6   5       57.97       69.92      7.23 o
   7   6   5      576.04      563.83     35.75 o
   9   6   5      284.06      262.84     21.24 o
 -10   7   5       91.15       85.94     27.50 o
  -8   7   5      498.83      487.97     26.66 o
  -6   7   5      487.44      502.71     18.77 o
  -4   7   5     1229.85     1225.92     24.42 o
  -2   7   5     8707.57     9090.21     68.72 o
   0   7   5     1967.22     1937.74     25.42 o
   2   7   5     1063.34     1062.47     18.44 o
   4   7   5       12.30       10.38      3.59 o
   6   7   5      520.80      547.08     26.18 o
   8   7   5     1020.45     1014.64     32.90 o
  -9   8   5      307.99      291.64     25.54 o
  -7   8   5      584.34      566.52     26.67 o
  -5   8   5       81.64       83.71      8.07 o
  -3   8   5     4324.64     4287.18     42.15 o
  -1   8   5    12707.81    13377.92     94.21 o
   1   8   5     1073.16     1119.21     19.00 o
   3   8   5      534.95      464.95     17.65 o
   5   8   5      158.87      130.26     11.22 o
   7   8   5     1638.17     1734.12     42.50 o
 -10   9   5      132.60      139.22     30.94 o
  -8   9   5      661.80      671.18     37.39 o
  -6   9   5      111.46      170.91     13.05 o
  -4   9   5      257.49      308.71     10.89 o
  -2   9   5    12986.07    13924.45     99.17 o
   0   9   5     4192.90     4445.39     44.76 o
   2   9   5        4.13        2.69      2.20 o
   4   9   5      527.74      567.26     18.95 o
   6   9   5      637.97      665.81     29.97 o
   8   9   5     1436.46     1457.20     65.97 o
  -9  10   5      125.93      108.65     16.02 o
  -7  10   5      766.38      705.85     34.60 o
  -5  10   5      491.44      509.78     20.35 o
  -3  10   5     4443.60     4493.34     43.45 o
  -1  10   5     3281.68     3342.55     33.94 o
   1  10   5      969.00      923.87     17.65 o
   3  10   5     1736.15     1584.66     31.52 o
   5  10   5      858.04      833.46     23.64 o
   7  10   5     1335.82     1306.39     39.46 o
  -8  11   5      142.92      136.90     17.68 o
  -6  11   5      126.84      117.98     11.76 o
  -4  11   5       40.21       29.82      6.32 o
  -2  11   5      844.30      747.56     15.83 o
   0  11   5      413.43      402.85     11.97 o
   2  11   5     5867.83     6016.10     65.88 o
   4  11   5     1188.06     1314.53     28.90 o
   6  11   5       53.34       75.30      8.04 o
   8  11   5       69.70       98.20     10.81 o
  -9  12   5       27.49       46.58      9.87 o
  -7  12   5      470.55      469.88     30.81 o
  -5  12   5      445.56      440.92     20.63 o
  -3  12   5      836.90      816.27     17.94 o
  -1  12   5       41.64       40.44      5.37 o
   1  12   5     3150.27     3022.26     37.26 o
   3  12   5     8361.18     8294.71     86.01 o
   5  12   5      813.66      795.15     24.47 o
   7  12   5      145.99      134.79     12.41 o
  -8  13   5       34.12       30.07      9.97 o
  -6  13   5      415.93      408.87     23.18 o
  -4  13   5      550.00      479.60     17.27 o
  -2  13   5      112.97       99.16      8.09 o
   0  13   5      459.15      476.16     13.61 o
   2  13   5     2514.26     2348.01     41.64 o
   4  13   5     2380.73     2216.28     39.47 o
   6  13   5      367.79      324.14     18.38 o
   8  13   5        2.50      -12.03     12.03 o
  -9  14   5       27.09       19.19     23.84 o
  -7  14   5      276.42      297.38     25.64 o
  -5  14   5       44.41       58.72      8.28 o
  -3  14   5      969.30      942.42     20.26 o
  -1  14   5     1229.01     1149.26     24.15 o
   1  14   5      849.23      895.30     18.91 o
   3  14   5      879.61      909.82     34.55 o
   5  14   5       39.91       50.24      8.90 o
   7  14   5      151.70      190.57     17.68 o
  -8  15   5      186.47      183.59     20.60 o
  -6  15   5      437.64      442.83     29.86 o
  -4  15   5      458.38      450.68     18.58 o
  -2  15   5     1170.30     1180.86     23.25 o
   0  15   5      131.00      133.14     10.17 o
   2  15   5      623.03      673.25     19.19 o
   4  15   5      279.29      269.57     19.35 o
   6  15   5      247.68      265.76     18.62 o
  -7  16   5      170.47      185.50     20.24 o
  -5  16   5      188.62      182.61     14.77 o
  -3  16   5       47.69       48.00      6.25 o
  -1  16   5     1001.27      942.05     22.80 o
   1  16   5      807.66      809.34     23.93 o
   3  16   5      176.23      155.62     13.22 o
   5  16   5      103.98      117.13     11.47 o
   7  16   5       26.32        5.16      7.19 o
  -8  17   5      111.92      108.09     15.88 o
  -6  17   5      267.74      281.47     24.61 o
  -4  17   5      182.13      213.08     13.85 o
  -2  17   5      401.14      406.08     18.21 o
   0  17   5      208.59      203.79     13.04 o
   2  17   5      707.93      655.94     23.71 o
   4  17   5       93.85       94.63     12.15 o
   6  17   5       36.68       36.75     10.59 o
  -7  18   5       13.35       -2.87      7.38 o
  -5  18   5        0.37        8.36      4.24 o
  -3  18   5       10.66        7.67      3.88 o
  -1  18   5        0.87       -1.11      2.78 o
   1  18   5        6.62       12.85      6.62 o
   3  18   5       34.77       36.46     13.64 o
   5  18   5       23.79       11.64      5.32 o
   7  18   5        0.16        8.59     10.31 o
  -8  19   5       10.15       12.03     17.19 o
  -6  19   5        6.83        7.12      9.99 o
  -4  19   5        7.83        1.20      4.41 o
  -2  19   5       22.64       19.31      4.55 o
   0  19   5      389.41      425.23     18.17 o
   2  19   5        9.57        5.81      4.13 o
   4  19   5       13.17       12.47      5.05 o
   6  19   5        1.77       12.12     10.89 o
  -7  20   5        4.45        3.44      8.05 o
  -5  20   5        1.50       -4.44      6.79 o
  -3  20   5        0.11        1.25      3.01 o
  -1  20   5        5.10        1.46      2.94 o
   1  20   5        3.15        0.86      4.30 o
   3  20   5        6.67       14.10      5.46 o
   5  20   5       35.95       44.78      7.84 o
  -6  21   5       15.18       11.89     11.20 o
  -4  21   5       98.34       91.81     11.57 o
  -2  21   5      276.62      268.81     15.58 o
   0  21   5      267.44      239.30     18.94 o
   2  21   5       84.35       72.90     12.65 o
   4  21   5      110.06       93.75     12.85 o
  -7  22   5        2.57       -6.11     16.33 o
  -5  22   5        5.18       -8.63      8.63 o
  -3  22   5       26.65       27.83      7.81 o
  -1  22   5      244.82      209.76     15.49 o
   1  22   5      135.24      131.10     18.22 o
   3  22   5        2.22        1.18      4.89 o
   5  22   5        7.28       41.25     13.75 o
  -6  23   5      111.76      137.51     30.94 o
  -4  23   5      245.96      249.54     29.65 o
  -2  23   5      214.64      204.83     15.83 o
   0  23   5      128.87      138.57     14.32 o
   2  23   5      232.07      211.57     18.97 o
   4  23   5      131.32      155.04     16.13 o
  -5  24   5      185.03      145.12     23.09 o
  -3  24   5      275.57      296.81     18.91 o
  -1  24   5      121.43      168.40     14.79 o
   1  24   5       80.03       76.66     10.41 o
   3  24   5       79.10       65.86     10.21 o
  -4  25   5       69.32       82.10     11.89 o
  -2  25   5      297.00      309.04     19.68 o
   0  25   5      199.97      182.31     17.38 o
   2  25   5       32.28       15.50      6.33 o
  -3  26   5      325.42      338.80     20.35 o
  -1  26   5      347.39      301.78     21.65 o
   1  26   5      114.06      109.08     12.48 o
  -2  27   5      227.01      259.62     17.32 o
   0  27   5       85.05      102.43     12.40 o
  -1  28   5       21.92       13.75      6.60 o
 -10   0   6       39.78       27.23     11.50 o
  -8   0   6     2158.36     1846.33     53.93 o
  -6   0   6    10921.12    11769.76    222.24 o
  -4   0   6     1595.31     1726.96     42.62 o
  -2   0   6      684.28      852.71     27.29 o
   2   0   6    21401.67    22168.37    209.03 o
   4   0   6     9404.73     9328.83    160.77 o
   6   0   6      177.83      217.92     24.22 o
   8   0   6      299.67      339.09     37.81 o
  -9   1   6       35.31       40.70      5.87 o
  -7   1   6     1801.49     1710.96     35.14 o
  -5   1   6      935.18      876.62     37.03 o
  -3   1   6        7.92        5.51      1.25 o
  -1   1   6       20.48       28.45      2.81 o
   1   1   6      838.91      752.42     13.57 o
   3   1   6     3774.38     3967.97     40.16 o
   5   1   6        9.07        0.93      3.23 o
   7   1   6       82.71       96.55     11.01 o
 -10   2   6       33.39       28.77     11.50 o
  -8   2   6      267.01      268.80     16.47 o
  -6   2   6      945.78     1027.94     25.42 o
  -4   2   6      406.39      372.63     22.49 o
  -2   2   6     5488.08     5792.54     48.10 o
   0   2   6     1037.09      990.06     15.46 o
   2   2   6     2307.76     2219.75     26.47 o
   4   2   6     1250.30     1150.16     24.26 o
   6   2   6      211.61      221.31     17.80 o
   8   2   6      454.79      486.63     29.03 o
  -9   3   6       43.96      114.74     12.10 o
  -7   3   6      776.23      770.29     36.60 o
  -5   3   6      703.44      729.24     19.95 o
  -3   3   6     2334.04     2343.90     25.04 o
  -1   3   6     2564.69     2473.12     28.11 o
   1   3   6      616.97      587.63     12.77 o
   3   3   6     6409.03     6306.96     59.58 o
   5   3   6     1881.43     1667.26     36.87 o
   7   3   6      280.55      260.18     19.77 o
 -10   4   6       18.99        3.44     13.75 o
  -8   4   6        0.82       -0.75      3.33 o
  -6   4   6       10.33        3.70      3.12 o
  -4   4   6        1.89        2.45      2.08 o
  -2   4   6     6692.48     6958.57     55.98 o
   0   4   6     2070.56     1999.00     23.50 o
   2   4   6      824.96      807.09     21.02 o
   4   4   6      298.49      289.36     13.80 o
   6   4   6       94.21       88.52     10.76 o
   8   4   6      186.79      181.12     22.33 o
  -9   5   6       40.07       46.36      7.97 o
  -7   5   6      153.75      157.32     12.23 o
  -5   5   6        9.62        9.98      2.78 o
  -3   5   6     1548.50     1510.95     19.86 o
  -1   5   6     7126.11     7318.68     58.60 o
   1   5   6     3047.06     3071.14     35.48 o
   3   5   6     1759.90     1675.20     30.01 o
   5   5   6       98.50       94.08     10.56 o
   7   5   6      398.03      399.44     25.50 o
 -10   6   6        4.25        1.72     10.31 o
  -8   6   6       18.20        7.88      5.27 o
  -6   6   6      230.68      229.02     13.89 o
  -4   6   6        0.79        0.02      2.69 o
  -2   6   6       30.77       33.09      3.35 o
   0   6   6       45.34       93.43      6.19 o
   2   6   6      706.55      684.90     15.20 o
   4   6   6      330.72      304.87     20.66 o
   6   6   6        5.46       55.27      7.64 o
   8   6   6       53.99       38.61      7.06 o
  -9   7   6       10.13        0.97     10.42 o
  -7   7   6      100.48      110.17     10.09 o
  -5   7   6       94.97       93.38      8.20 o
  -3   7   6     1032.30     1024.41     16.67 o
  -1   7   6     1465.98     1495.54     20.55 o
   1   7   6        2.65        2.96      1.59 o
   3   7   6       31.27       40.06      5.43 o
   5   7   6       25.82       40.02      7.56 o
   7   7   6      451.39      418.75     26.24 o
 -10   8   6       19.63       18.91     12.03 o
  -8   8   6       21.67       13.70      7.74 o
  -6   8   6       48.83       46.02      6.45 o
  -4   8   6      101.18      104.94      8.57 o
  -2   8   6     1474.12     1440.32     21.68 o
   0   8   6      111.58      122.41      7.47 o
   2   8   6       74.45       77.81      6.20 o
   4   8   6        1.63       -2.52      2.52 o
   6   8   6      101.57      108.86     11.28 o
   8   8   6      154.33      177.26     17.07 o
  -9   9   6        8.51       16.78      8.84 o
  -7   9   6        0.56       -2.66      4.22 o
  -5   9   6        0.77       -3.17      3.17 o
  -3   9   6       15.77       27.68      3.00 o
  -1   9   6       33.35       36.26      3.82 o
   1   9   6      183.47      188.46      9.70 o
   3   9   6       16.61      100.41     18.91 o
   5   9   6        0.15        6.37      3.06 o
   7   9   6        0.09       -3.89      7.44 o
  -8  10   6        3.16       -5.42      6.84 o
  -6  10   6       14.69       18.94      4.74 o
  -4  10   6       35.68       27.98      5.39 o
  -2  10   6        0.32       -1.64      1.64 o
   0  10   6       16.93       16.42      3.36 o
   2  10   6       29.48       30.35      6.15 o
   4  10   6        6.82        6.17      4.10 o
   6  10   6        0.10        4.33      3.69 o
   8  10   6        0.06       -3.44     12.03 o
  -9  11   6        0.23        0.41     11.16 o
  -7  11   6        8.96        4.24      4.56 o
  -5  11   6       46.72       51.00      7.38 o
  -3  11   6       18.29       20.97      3.13 o
  -1  11   6        1.92        2.76      1.90 o
   1  11   6      167.98      149.60      9.09 o
   3  11   6      181.39      185.17     12.46 o
   5  11   6       20.01       24.08      4.74 o
   7  11   6        2.59       -0.03      4.64 o
  -8  12   6       60.65       77.46     13.37 o
  -6  12   6       53.72      122.79     11.68 o
  -4  12   6       19.03       19.69      4.89 o
  -2  12   6        4.78        5.20      2.30 o
   0  12   6      388.63      358.04     12.96 o
   2  12   6      863.85      826.44     21.37 o
   4  12   6      211.57      208.50     13.67 o
   6  12   6        6.06       53.57      7.31 o
   8  12   6        6.09       10.31     15.47 o
  -9  13   6       28.79       25.29     21.49 o
  -7  13   6      194.38      175.00     19.86 o
  -5  13   6      175.16      193.29     15.67 o
  -3  13   6      273.15      281.18     12.16 o
  -1  13   6      843.45      856.33     29.98 o
   1  13   6     1618.08     1663.45     27.36 o
   3  13   6     1478.61     1403.65     29.97 o
   5  13   6      180.81      183.52     13.34 o
   7  13   6       23.26       23.66      5.97 o
  -8  14   6       46.78       37.22      9.38 o
  -6  14   6      189.80      200.16     15.97 o
  -4  14   6      173.68      178.18     11.94 o
  -2  14   6      410.72      358.07     17.95 o
   0  14   6       47.10       55.61      6.65 o
   2  14   6      368.77      407.74     17.36 o
   4  14   6      405.76      438.41     23.20 o
   6  14   6       27.55       52.11      8.02 o
  -7  15   6      650.04      614.68     37.23 o
  -5  15   6      445.06      431.32     21.71 o
  -3  15   6      315.19      301.96     15.11 o
  -1  15   6      140.27      157.08     11.05 o
   1  15   6       98.51       95.18      9.34 o
   3  15   6     1033.67     1022.49     25.85 o
   5  15   6      430.57      385.21     19.95 o
   7  15   6      152.49      141.35     24.92 o
  -8  16   6      309.24      299.33     26.61 o
  -6  16   6     1073.03     1068.10     35.68 o
  -4  16   6      427.43      451.94     18.63 o
  -2  16   6      159.52      153.48     11.23 o
   0  16   6       16.45        9.40      3.78 o
   2  16   6      854.84      810.45     28.27 o
   4  16   6      685.63      640.55     25.65 o
   6  16   6       75.00       71.44      9.38 o
  -7  17   6      688.22      741.06     42.24 o
  -5  17   6      681.14      712.61     28.16 o
  -3  17   6       97.14      101.62      8.82 o
  -1  17   6        7.23        6.96      3.40 o
   1  17   6      405.30      476.24     23.40 o
   3  17   6     1375.28     1339.32     39.74 o
   5  17   6       64.29       63.74      9.59 o
  -8  18   6      233.62      190.79     34.38 o
  -6  18   6      579.52      587.44     36.91 o
  -4  18   6      125.22      108.52     10.32 o
  -2  18   6      361.91      398.71     18.88 o
   0  18   6      724.65      763.52     23.63 o
   2  18   6     1893.98     1839.88     40.90 o
   4  18   6      606.85      598.17     32.25 o
   6  18   6       83.81      111.67     36.10 o
  -7  19   6       26.60       39.05     10.17 o
  -5  19   6        6.61       14.09      6.45 o
  -3  19   6      465.07      478.82     18.70 o
  -1  19   6     1107.15     1029.33     31.86 o
   1  19   6      290.30      243.24     16.77 o
   3  19   6      336.22      296.73     22.04 o
   5  19   6       65.80       53.55      8.17 o
  -6  20   6        0.82       -9.11      9.11 o
  -4  20   6      275.40      272.77     17.64 o
  -2  20   6     3048.85     2944.58     71.91 o
   0  20   6      822.99      747.43     25.06 o
   2  20   6      139.74      143.66     15.38 o
   4  20   6      340.13      321.74     23.94 o
  -5  21   6        4.50        2.96     10.15 o
  -3  21   6     1060.32     1069.59     35.67 o
  -1  21   6     2259.58     2290.56     46.32 o
   1  21   6      182.97      198.10     17.33 o
   3  21   6      132.82      186.27     18.08 o
  -6  22   6        7.17       18.99     11.71 o
  -4  22   6       36.17       31.50      6.65 o
  -2  22   6      755.54      786.69     28.31 o
   0  22   6      169.31      129.98     13.84 o
   2  22   6       60.63       65.66      9.48 o
   4  22   6       79.54       80.41     13.26 o
  -5  23   6      104.86      101.58     30.08 o
  -3  23   6      199.25      160.85     21.71 o
  -1  23   6      154.97      143.06     14.64 o
   1  23   6       28.40       12.76      6.95 o
   3  23   6      185.90      176.01     25.31 o
  -4  24   6       57.46       66.09     17.24 o
  -2  24   6      269.71      300.23     19.52 o
   0  24   6       70.60       92.42     11.05 o
   2  24   6       34.78       18.78      7.44 o
  -3  25   6       95.88      117.49     14.80 o
  -1  25   6       52.20       49.90      8.99 o
   1  25   6        6.11        0.48      9.18 o
  -2  26   6       49.04       22.55      9.18 o
   0  26   6       14.76        7.89      6.74 o
  -3  27   6       15.68       36.10     13.75 o
  -1  27   6       79.15       49.85     15.47 o
 -10   1   7        1.44      -10.28     10.28 o
  -8   1   7        0.12       -3.16      3.72 o
  -6   1   7       52.02       44.02      6.13 o
  -4   1   7       78.49       75.13      7.13 o
  -2   1   7       75.92       84.86      5.31 o
   0   1   7        9.71       13.17      1.97 o
   2   1   7       16.50       21.62      3.38 o
   4   1   7       26.34       31.34      6.29 o
   6   1   7       12.92       17.67      4.96 o
  -9   2   7        4.52        2.24      4.21 o
  -7   2   7        7.16        1.86      5.66 o
  -5   2   7       12.48        0.95      4.23 o
  -3   2   7        1.38        0.64      2.69 o
  -1   2   7      234.99      232.59      9.37 o
   1   2   7      106.05      116.56      7.69 o
   3   2   7      289.43      253.07     13.60 o
   5   2   7       10.50        2.34      3.70 o
   7   2   7        5.29       12.03      5.71 o
 -10   3   7       21.11       17.92      8.25 o
  -8   3   7        9.82        6.01      4.87 o
  -6   3   7      218.71      230.55     14.43 o
  -4   3   7      535.31      526.93     17.50 o
  -2   3   7     2020.07     2146.58     25.99 o
   0   3   7      675.37      695.01     13.56 o
   2   3   7      663.05      609.96     15.25 o
   4   3   7      956.03      844.51     28.44 o
   6   3   7      138.66      152.19     14.95 o
  -9   4   7       12.08        2.38      5.48 o
  -7   4   7       23.59       27.85      4.76 o
  -5   4   7      410.56      401.93     18.46 o
  -3   4   7      897.69      870.44     17.22 o
  -1   4   7     1164.43     1136.97     18.03 o
   1   4   7       86.19       67.33      5.73 o
   3   4   7      793.51      775.36     23.04 o
   5   4   7      185.61      206.62     17.25 o
   7   4   7       27.51       33.32      6.43 o
 -10   5   7       16.67       12.03     13.75 o
  -8   5   7        2.38        0.75      3.77 o
  -6   5   7      131.63      123.96     10.35 o
  -4   5   7       58.45       52.07      6.17 o
  -2   5   7     2114.60     2090.47     26.11 o
   0   5   7     1991.09     1906.07     27.49 o
   2   5   7      842.52      855.23     19.64 o
   4   5   7      418.00      445.78     17.79 o
   6   5   7       41.67       48.38      7.80 o
  -9   6   7       32.88       14.69     19.08 o
  -7   6   7      262.87      239.41     15.69 o
  -5   6   7      523.13      510.07     18.31 o
  -3   6   7     1141.23     1158.57     20.81 o
  -1   6   7     3972.41     4151.06     44.85 o
   1   6   7      568.00      542.19     14.53 o
   3   6   7      644.47      587.02     18.89 o
   5   6   7      404.52      383.58     21.58 o
   7   6   7      536.56      569.16     32.00 o
  -8   7   7       88.43       67.34     10.97 o
  -6   7   7      991.10      967.87     39.55 o
  -4   7   7     1277.09     1265.01     26.95 o
  -2   7   7     2971.59     3027.65     33.73 o
   0   7   7       46.81       73.84      6.21 o
   2   7   7       11.37       14.02      3.15 o
   4   7   7     1555.64     1608.34     32.26 o
   6   7   7      964.82     1038.65     34.86 o
  -9   8   7       42.70       28.90     15.63 o
  -7   8   7      152.72      130.48     12.51 o
  -5   8   7      984.18      941.77     24.02 o
  -3   8   7     3359.23     3390.83     40.93 o
  -1   8   7     1245.86     1221.36     21.83 o
   1   8   7     2016.77     1992.73     36.02 o
   3   8   7      117.65      137.66     10.23 o
   5   8   7     1831.10     1864.52     41.99 o
   7   8   7     1278.82     1390.62     42.99 o
  -8   9   7       60.47       62.62     11.95 o
  -6   9   7      754.15      733.97     26.45 o
  -4   9   7     1875.58     1913.91     34.39 o
  -2   9   7     3704.36     3876.31     43.73 o
   0   9   7      271.44      310.77     13.49 o
   2   9   7      292.81      307.39     15.64 o
   4   9   7     2094.91     2009.61     37.59 o
   6   9   7     1479.31     1474.08     38.52 o
  -9  10   7       40.60       24.65     17.45 o
  -7  10   7      431.49      411.90     26.10 o
  -5  10   7      923.67      988.55     31.48 o
  -3  10   7     1123.91     1132.14     24.22 o
  -1  10   7     1558.07     1527.80     25.57 o
   1  10   7      182.01      182.92     10.30 o
   3  10   7     2753.80     2683.81     43.35 o
   5  10   7     1230.98     1158.97     28.84 o
   7  10   7      285.40      260.10     19.79 o
  -8  11   7       10.52        5.10      8.45 o
  -6  11   7      210.09      211.84     15.80 o
  -4  11   7       12.78        9.08      4.59 o
  -2  11   7     1920.71     1990.91     32.83 o
   0  11   7     2876.37     2945.19     38.29 o
   2  11   7     1096.06     1167.20     26.53 o
   4  11   7      196.34      239.79     15.04 o
   6  11   7        3.50        4.25      5.07 o
  -9  12   7       20.15       13.75     15.47 o
  -7  12   7      313.39      307.47     22.40 o
  -5  12   7      142.82      148.57     12.99 o
  -3  12   7       87.47       88.75      8.54 o
  -1  12   7     4035.80     4024.93     55.76 o
   1  12   7     3930.10     3772.00     51.32 o
   3  12   7     1923.59     1897.18     37.34 o
   5  12   7        4.57        6.63      6.41 o
   7  12   7       29.77       64.77     19.77 o
  -8  13   7       45.63       29.94      9.91 o
  -6  13   7      356.24      343.41     33.04 o
  -4  13   7       57.24       52.30      8.65 o
  -2  13   7       67.85       60.74      6.63 o
   0  13   7     1192.51     1139.53     25.09 o
   2  13   7     2397.32     2282.66     46.51 o
   4  13   7      779.19      674.37     24.01 o
   6  13   7       76.41      124.82     11.23 o
  -7  14   7      156.01      155.96     19.12 o
  -5  14   7      189.86      217.66     21.25 o
  -3  14   7      335.88      337.17     18.81 o
  -1  14   7     1176.16     1156.89     25.93 o
   1  14   7      159.62      193.78     14.22 o
   3  14   7      473.17      501.90     22.29 o
   5  14   7       63.80       83.32      8.07 o
   7  14   7       69.06      175.32     20.63 o
  -8  15   7      102.35      108.29     23.00 o
  -6  15   7      372.74      388.37     23.25 o
  -4  15   7       70.17       61.72     10.42 o
  -2  15   7      372.91      344.49     16.89 o
   0  15   7      197.91      194.67     12.50 o
   2  15   7      308.00      276.90     17.75 o
   4  15   7      514.97      493.19     22.84 o
   6  15   7       51.53       57.25     19.35 o
  -7  16   7      128.35      100.39     17.37 o
  -5  16   7        0.67        9.58      4.62 o
  -3  16   7      401.33      382.73     20.67 o
  -1  16   7       79.13       72.50      7.94 o
   1  16   7       10.30        8.33      3.94 o
   3  16   7      414.33      380.07     21.92 o
   5  16   7        0.43        0.57      9.76 o
  -6  17   7      158.73      177.73     16.41 o
  -4  17   7       28.29       22.19      5.38 o
  -2  17   7      332.45      317.21     18.04 o
   0  17   7      317.42      293.55     18.28 o
   2  17   7       77.45       67.86      8.19 o
   4  17   7       63.17       54.00      8.37 o
   6  17   7       41.36       44.69     12.03 o
  -7  18   7       15.16        7.91     11.44 o
  -5  18   7        1.16       -4.76      4.76 o
  -3  18   7        7.33       -3.25      3.25 o
  -1  18   7       40.01       50.83      6.24 o
   1  18   7        0.57        2.67      3.97 o
   3  18   7        0.78        5.59      6.82 o
   5  18   7       10.00       12.79      5.15 o
  -6  19   7       14.69       25.86     12.72 o
  -4  19   7       51.99       39.87      8.05 o
  -2  19   7      122.00      109.63     10.56 o
   0  19   7       24.78       26.85      5.14 o
   2  19   7       17.83       19.56      5.55 o
   4  19   7        8.45       24.63      6.12 o
  -5  20   7        0.12        1.73      7.19 o
  -3  20   7        0.68        1.93      4.66 o
  -1  20   7        6.42       -5.64      5.64 o
   1  20   7       20.12       31.66      7.21 o
   3  20   7       16.99       18.09      6.43 o
  -6  21   7       32.35       34.38     30.94 o
  -4  21   7      141.81      163.99     16.98 o
  -2  21   7      130.87      110.64      9.96 o
   0  21   7       55.15       48.68      7.55 o
   2  21   7       94.06      103.85     12.91 o
  -5  22   7       14.66        3.88      8.81 o
  -3  22   7      128.93      138.28     12.64 o
  -1  22   7       86.27       81.73     11.69 o
   1  22   7        1.11       -3.23      8.62 o
   3  22   7        1.08        7.14      7.77 o
  -4  23   7       84.72       95.96     14.12 o
  -2  23   7      119.95      143.11     15.38 o
   0  23   7      130.90      119.46     12.66 o
   2  23   7      103.93      121.14     16.37 o
  -3  24   7       94.80      120.43     12.45 o
  -1  24   7       95.37       95.36     11.16 o
   1  24   7       28.59       31.84      9.69 o
  -4  25   7       80.12       73.91     13.75 o
  -2  25   7      178.40      167.94     19.81 o
   0  25   7       13.33       18.91      7.29 o
  -3  26   7      160.01      159.05     17.02 o
  -1  26   7      112.96       96.25     20.63 o
  -8   0   8     1360.31     1198.39     45.47 o
  -6   0   8     1177.65     1093.29     39.61 o
  -4   0   8      538.49      535.09     25.88 o
  -2   0   8      777.90      767.97     20.99 o
   0   0   8    12317.00    12748.46    135.44 o
   2   0   8     4739.90     4823.02    106.95 o
   4   0   8      757.88      772.35     73.91 o
   6   0   8       49.41       60.46     39.53 o
  -9   1   8      233.29      201.02     15.25 o
  -7   1   8      399.42      368.69     19.78 o
  -5   1   8       54.08       58.00      6.92 o
  -3   1   8      171.80      159.81     10.94 o
  -1   1   8     2957.22     2950.63     33.78 o
   1   1   8      736.31      761.25     18.81 o
   3   1   8      112.23      144.78     11.41 o
   5   1   8      109.18      120.58     13.62 o
   7   1   8      338.23      367.37     24.90 o
 -10   2   8      122.08       56.72     25.78 o
  -8   2   8       97.59       89.30      9.87 o
  -6   2   8      703.06      659.71     23.81 o
  -4   2   8      306.58      303.22     15.90 o
  -2   2   8     1346.47     1346.58     20.61 o
   0   2   8     1728.52     1659.90     26.47 o
   2   2   8      428.86      438.07     15.86 o
   4   2   8     1126.26     1123.29     34.78 o
   6   2   8      172.74      181.74     17.36 o
  -9   3   8       67.71       53.88      7.35 o
  -7   3   8      286.41      263.43     20.41 o
  -5   3   8      852.59      858.28     23.47 o
  -3   3   8      276.64      268.62     14.27 o
  -1   3   8     2496.58     2580.08     33.82 o
   1   3   8     2293.52     2147.61     31.42 o
   3   3   8     3228.09     2980.33     49.32 o
   5   3   8      288.78      227.80     19.29 o
   7   3   8       17.64       30.60      6.20 o
  -8   4   8       43.81       34.17      6.37 o
  -6   4   8      214.70      234.69     14.83 o
  -4   4   8      747.56      787.07     23.19 o
  -2   4   8     1844.26     1853.93     25.26 o
   0   4   8      693.42      659.95     16.08 o
   2   4   8       38.88       31.69      4.15 o
   4   4   8      705.23      725.42     29.77 o
   6   4   8       39.90       41.86      7.62 o
  -9   5   8        2.29       -1.13      5.29 o
  -7   5   8       31.55       22.11      7.17 o
  -5   5   8      685.12      640.08     37.54 o
  -3   5   8     1414.76     1351.35     27.88 o
  -1   5   8     3482.41     3530.68     41.90 o
   1   5   8      246.39      241.54     12.48 o
   3   5   8      317.07      318.61     18.26 o
   5   5   8      459.01      487.30     28.28 o
   7   5   8      150.53      108.29     22.34 o
  -8   6   8        2.91        1.04      4.56 o
  -6   6   8      131.88      122.95     10.93 o
  -4   6   8        1.37        5.89      2.97 o
  -2   6   8       96.86      105.74      7.04 o
   0   6   8      494.50      521.59     15.09 o
   2   6   8       77.94       69.34      7.28 o
   4   6   8      209.51      171.78     15.85 o
   6   6   8        3.15        8.68      5.05 o
  -9   7   8        3.05       -4.54      9.98 o
  -7   7   8       37.17       33.27      7.18 o
  -5   7   8      282.33      282.26     15.96 o
  -3   7   8      103.97      106.53      8.73 o
  -1   7   8      162.63      163.69      9.60 o
   1   7   8       27.32       20.70      4.00 o
   3   7   8      221.71      226.94     15.95 o
   5   7   8      578.53      518.74     29.01 o
  -8   8   8        4.03       -1.03      5.57 o
  -6   8   8      135.36      110.32     11.66 o
  -4   8   8      164.63      162.14     11.28 o
  -2   8   8       70.30       81.08      6.05 o
   0   8   8       10.79       18.07      3.20 o
   2   8   8        6.28        7.19      3.47 o
   4   8   8      334.04      346.71     17.88 o
   6   8   8      101.35      119.17     13.64 o
  -9   9   8        1.01      -15.47     15.47 o
  -7   9   8        2.59       -2.01      4.67 o
  -5   9   8       26.58       20.78      8.75 o
  -3   9   8       36.92       36.34      5.53 o
  -1   9   8       32.83       28.54      3.95 o
   1   9   8       18.07       10.99      8.15 o
   3   9   8       14.86       15.25      5.38 o
   5   9   8        0.01        6.02      4.30 o
  -8  10   8        9.73        0.29      8.56 o
  -6  10   8        1.07       -1.11      4.41 o
  -4  10   8        0.04        0.37      2.92 o
  -2  10   8        9.56       16.70      4.14 o
   0  10   8       28.51       29.40      4.52 o
   2  10   8       26.58       22.50      4.34 o
   4  10   8        0.39        4.26      3.59 o
   6  10   8        2.48        5.62      8.30 o
  -7  11   8       10.29        9.80      4.26 o
  -5  11   8        1.48        4.85      3.98 o
  -3  11   8        2.50       -2.05      3.27 o
  -1  11   8      102.37       97.29      8.44 o
   1  11   8      120.46      131.66     10.31 o
   3  11   8       22.07       21.64      4.52 o
   5  11   8       11.45        4.71      4.35 o
  -8  12   8       10.45       -6.92      6.92 o
  -6  12   8        0.46       -3.94      3.94 o
  -4  12   8        1.04        6.99      3.27 o
  -2  12   8      437.91      449.11     16.26 o
   0  12   8      731.23      700.08     21.86 o
   2  12   8      115.05      106.75     12.17 o
   4  12   8        8.37       12.53      3.59 o
   6  12   8        1.91        6.88      7.83 o
  -7  13   8       74.20       88.87     10.16 o
  -5  13   8      112.94      136.34     14.89 o
  -3  13   8      304.97      335.15     22.62 o
  -1  13   8     1292.08     1349.43     34.97 o
   1  13   8      700.60      664.56     24.12 o
   3  13   8      185.89      191.58     13.29 o
   5  13   8       32.83       51.29      5.26 o
  -8  14   8       41.29       32.66     17.19 o
  -6  14   8      151.98      150.62     15.70 o
  -4  14   8       43.74       35.12      7.32 o
  -2  14   8      104.71      100.17      9.78 o
   0  14   8      263.49      277.05     16.94 o
   2  14   8      237.18      242.88     16.73 o
   4  14   8      162.25      175.28     12.68 o
   6  14   8        3.18       20.63     12.03 o
  -7  15   8      215.98      193.07     29.09 o
  -5  15   8       94.61      102.72     12.62 o
  -3  15   8        7.37       10.93      4.26 o
  -1  15   8      415.72      440.85     18.73 o
   1  15   8      540.66      465.03     23.42 o
   3  15   8      606.97      569.55     30.53 o
   5  15   8      167.26      143.35     12.65 o
  -6  16   8      300.03      273.61     22.05 o
  -4  16   8        1.51       -1.33      4.43 o
  -2  16   8       82.94       74.75      8.75 o
   0  16   8      655.68      646.80     27.38 o
   2  16   8      395.03      366.67     21.50 o
   4  16   8      284.13      259.40     30.24 o
  -5  17   8       78.58       73.41     10.51 o
  -3  17   8        4.00        0.02      4.80 o
  -1  17   8      664.03      658.20     26.29 o
   1  17   8      493.18      501.74     24.69 o
   3  17   8      175.60      189.91     15.16 o
   5  17   8      104.80      113.44     24.06 o
  -6  18   8      193.39      200.82     19.18 o
  -4  18   8       55.63       62.27     10.29 o
  -2  18   8      754.44      789.41     27.27 o
   0  18   8     1390.95     1304.75     34.29 o
   2  18   8      240.95      253.56     17.62 o
   4  18   8      245.64      267.03     21.32 o
  -5  19   8      253.15      292.52     23.26 o
  -3  19   8      301.80      284.17     23.90 o
  -1  19   8      581.02      537.70     25.91 o
   1  19   8       64.07       73.65      8.41 o
   3  19   8      231.10      207.66     18.50 o
  -6  20   8      291.41      312.83     41.25 o
  -4  20   8      770.84      790.51     36.97 o
  -2  20   8      596.98      602.79     28.69 o
   0  20   8      117.60      142.99     15.44 o
   2  20   8      203.53      207.79     18.50 o
  -5  21   8      482.26      540.83     35.11 o
  -3  21   8      705.54      730.00     33.10 o
  -1  21   8      429.17      467.70     39.55 o
   1  21   8       13.15       16.41      5.40 o
  -4  22   8      179.01      193.87     19.80 o
  -2  22   8      191.06      188.83     16.15 o
   0  22   8       51.91       53.82      7.59 o
   2  22   8       21.51       30.94     13.75 o
  -3  23   8       30.31       54.25     19.77 o
  -1  23   8      117.71      127.70     12.47 o
   1  23   8       22.35       -2.97      6.60 o
  -2  24   8       72.50       51.56     13.75 o
   0  24   8       29.78       44.69     12.03 o
  -8   1   9        6.88        7.37      5.58 o
  -6   1   9       66.98       63.66      7.13 o
  -4   1   9       33.47       28.01      4.78 o
  -2   1   9        0.15        0.82      2.69 o
   0   1   9        6.34        4.30      2.50 o
   2   1   9        9.37        9.97      4.41 o
   4   1   9       69.87       76.58     13.40 o
   6   1   9       54.81       62.73      8.67 o
  -9   2   9        0.15       -3.71      5.53 o
  -7   2   9        5.55        2.47      5.25 o
  -5   2   9       16.65       21.31      4.01 o
  -3   2   9       26.81       26.19      4.52 o
  -1   2   9      275.82      268.35     12.44 o
   1   2   9       99.69       87.93      9.10 o
   3   2   9        2.23        0.83      3.91 o
   5   2   9        0.36        2.70      4.17 o
  -8   3   9       10.84        8.63      4.71 o
  -6   3   9      258.89      264.22     16.62 o
  -4   3   9      398.60      403.84     19.19 o
  -2   3   9      316.25      333.89     18.25 o
   0   3   9      773.92      758.83     19.90 o
   2   3   9      420.27      392.04     20.17 o
   4   3   9      332.89      304.33     22.32 o
   6   3   9       44.82       38.62      6.13 o
  -9   4   9        2.42        8.73      7.29 o
  -7   4   9       92.96       74.16      8.21 o
  -5   4   9      598.94      557.10     22.71 o
  -3   4   9      113.62      111.60     11.18 o
  -1   4   9      437.01      483.77     14.85 o
   1   4   9      398.66      392.44     16.17 o
   3   4   9      266.98      260.43     16.14 o
   5   4   9      109.15      103.46     12.90 o
  -8   5   9        0.70       -4.40      4.71 o
  -6   5   9      190.91      154.13     11.90 o
  -4   5   9      481.74      507.68     20.00 o
  -2   5   9      830.71      857.76     36.27 o
   0   5   9      977.78      957.13     24.00 o
   2   5   9       21.73       14.09      4.01 o
   4   5   9      249.67      209.48     18.57 o
   6   5   9       90.12      124.31     12.40 o
  -9   6   9       45.78       57.33     10.28 o
  -7   6   9      152.05      154.12     14.34 o
  -5   6   9      930.19      952.39     25.66 o
  -3   6   9      491.36      507.99     22.27 o
  -1   6   9      983.26      977.88     21.00 o
   1   6   9      175.50      145.95      9.79 o
   3   6   9      451.60      428.79     22.28 o
   5   6   9     1046.70     1035.13     36.60 o
  -8   7   9       98.72       83.98     10.34 o
  -6   7   9      852.12      864.35     31.26 o
  -4   7   9      521.63      514.79     34.63 o
  -2   7   9        2.51        4.47      3.01 o
   0   7   9      192.23      203.40     11.46 o
   2   7   9      613.77      630.86     20.15 o
   4   7   9     2279.30     2353.65     64.50 o
   6   7   9      423.13      506.29     45.99 o
  -7   8   9      221.71      176.96     15.00 o
  -5   8   9     1320.05     1304.87     39.38 o
  -3   8   9        3.08        8.57      3.56 o
  -1   8   9      120.83      126.44      8.65 o
   1   8   9       23.30       24.77      4.90 o
   3   8   9     2067.02     2171.18     59.44 o
   5   8   9     2123.73     2288.03     66.99 o
  -8   9   9       87.88       93.95     11.12 o
  -6   9   9      985.10      972.28     34.71 o
  -4   9   9      592.54      549.04     29.34 o
  -2   9   9       93.86       96.81      8.06 o
   0   9   9       42.94       73.79      7.53 o
   2   9   9     1037.13     1012.98     32.76 o
   4   9   9     3010.37     3021.26     64.23 o
  -7  10   9      178.41      184.19     17.22 o
  -5  10   9      794.23      795.20     31.87 o
  -3  10   9       74.61       85.86     10.78 o
  -1  10   9      759.28      810.69     19.53 o
   1  10   9     1248.06     1243.14     28.92 o
   3  10   9     1237.53     1173.23     34.99 o
   5  10   9      579.46      552.43     32.95 o
  -8  11   9        2.38       -7.69      7.69 o
  -6  11   9      194.19      189.10     21.34 o
  -4  11   9      564.39      620.66     28.19 o
  -2  11   9     1243.13     1288.57     31.49 o
   0  11   9     1307.85     1319.20     26.21 o
   2  11   9       12.26        2.58      3.87 o
   4  11   9      144.49      160.75     13.16 o
  -7  12   9       29.15       28.55      6.79 o
  -5  12   9      357.22      345.78     24.47 o
  -3  12   9      861.38      840.10     32.02 o
  -1  12   9     3605.98     3579.58     51.45 o
   1  12   9      691.43      625.61     32.83 o
   3  12   9        1.81       30.65      4.37 o
   5  12   9      145.07      119.67     12.44 o
  -6  13   9       21.54       36.70      6.98 o
  -4  13   9       22.92       42.73      7.11 o
  -2  13   9      632.51      612.88     23.30 o
   0  13   9     2328.83     2230.99     44.83 o
   2  13   9      129.79       81.85      8.87 o
   4  13   9        2.20        4.46      5.28 o
  -7  14   9       25.21       23.08      8.65 o
  -5  14   9      264.26      289.20     25.31 o
  -3  14   9      143.70      162.90     16.01 o
  -1  14   9      605.83      613.27     20.57 o
   1  14   9      190.18      222.29     18.31 o
   3  14   9       77.85       94.77      9.93 o
   5  14   9      198.07      216.57     30.94 o
  -6  15   9       81.15       75.75     12.40 o
  -4  15   9       61.65       70.56      9.71 o
  -2  15   9       89.63       85.36      8.37 o
   0  15   9      505.58      495.29     24.70 o
   2  15   9      120.79      127.37     11.89 o
   4  15   9      230.70      262.63     17.78 o
  -7  16   9        1.84       10.31      8.59 o
  -5  16   9       19.05        4.74     11.16 o
  -3  16   9      107.86      101.86     17.98 o
  -1  16   9      123.39      109.51     10.56 o
   1  16   9      129.00      115.35     10.63 o
   3  16   9        0.33        3.65      4.66 o
  -6  17   9       36.94       51.02      8.55 o
  -4  17   9       77.10       84.46     11.12 o
  -2  17   9      105.89      100.46      9.27 o
   0  17   9      119.37      101.90     11.53 o
   2  17   9        0.16       -0.45      4.35 o
   4  17   9      147.63      139.23     12.06 o
  -5  18   9        1.09       -4.41      5.33 o
  -3  18   9        0.66       -5.05      5.05 o
  -1  18   9       20.47       21.17      5.40 o
   1  18   9        2.54       -3.35      6.20 o
   3  18   9        5.48       26.67      5.92 o
  -6  19   9        9.66       13.75     15.47 o
  -4  19   9       47.95       47.76     10.42 o
  -2  19   9       15.18        9.38     14.16 o
   0  19   9       31.64       40.54      8.64 o
   2  19   9        0.52        4.01      4.65 o
  -5  20   9        0.04       -3.04      7.29 o
  -3  20   9        0.39       -1.71      5.05 o
  -1  20   9        1.91        6.20      6.95 o
   1  20   9       21.03       31.38      5.76 o
  -4  21   9       47.32       28.79     12.46 o
  -2  21   9       36.42       36.73      9.20 o
   0  21   9       59.27       82.17     10.17 o
  -3  22   9       33.82       50.65     10.74 o
  -1  22   9        2.84       30.94     10.31 o
   1  22   9        1.19       15.47      8.59 o
   0  23   9       70.33      123.76     18.91 o
  -8   0  10       96.52      118.46     18.58 o
  -6   0  10        4.91       -4.23      4.76 o
  -4   0  10      464.99      479.73     30.73 o
  -2   0  10     2719.36     2860.56    140.94 o
   0   0  10     4149.19     4198.67    100.57 o
   2   0  10       34.54       38.99     11.12 o
   4   0  10      344.18      313.72     33.27 o
  -7   1  10        7.70        4.82      4.15 o
  -5   1  10      103.25      128.61     11.30 o
  -3   1  10      269.20      292.41     17.87 o
  -1   1  10      892.49      976.54     23.03 o
   1   1  10      124.43      146.80     10.71 o
   3   1  10       10.72        6.42      5.15 o
   5   1  10     1203.13     1178.40     40.97 o
  -8   2  10       47.12       31.20      6.32 o
  -6   2  10      151.55      138.97     11.71 o
  -4   2  10      593.61      587.24     27.08 o
  -2   2  10      319.46      310.43     21.26 o
   0   2  10     1303.69     1354.05     28.64 o
   2   2  10      180.01      206.33     14.55 o
   4   2  10      466.40      446.04     30.76 o
  -7   3  10       60.65       59.64      8.33 o
  -5   3  10      604.18      543.94     25.37 o
  -3   3  10      443.77      502.02     24.44 o
  -1   3  10     2021.01     2022.44     34.89 o
   1   3  10     2046.08     1935.70     35.31 o
   3   3  10       39.84       27.63      7.72 o
   5   3  10       35.28       46.66      7.85 o
  -8   4  10        6.77        6.14      4.38 o
  -6   4  10      292.84      268.41     16.67 o
  -4   4  10      768.96      764.79     27.34 o
  -2   4  10       94.57      104.93     10.88 o
   0   4  10      509.08      506.96     18.68 o
   2   4  10      107.32       89.85      9.36 o
   4   4  10      186.29      164.01     16.62 o
  -7   5  10       71.39       65.35      9.11 o
  -5   5  10      913.60      868.40     28.47 o
  -3   5  10      544.24      552.30     26.59 o
  -1   5  10      331.38      313.18     16.02 o
   1   5  10      235.75      229.28     15.32 o
   3   5  10      192.89      201.92     17.80 o
   5   5  10      480.54      462.92     28.71 o
  -8   6  10        8.63        5.12      5.55 o
  -6   6  10       31.16       29.66      6.79 o
  -4   6  10      119.54      124.37     11.50 o
  -2   6  10       48.23       47.55      6.51 o
   0   6  10      358.75      355.01     17.11 o
   2   6  10       26.54       17.10      5.34 o
   4   6  10       80.14       68.37     10.29 o
  -7   7  10       12.09       20.32      5.15 o
  -5   7  10      104.11      108.18     12.28 o
  -3   7  10        0.36       -3.06      3.06 o
  -1   7  10        9.40       18.17      3.19 o
   1   7  10      209.33      216.85     14.89 o
   3   7  10      324.24      285.63     18.25 o
   5   7  10      300.85      289.04     56.72 o
  -8   8  10       17.18        6.88      8.59 o
  -6   8  10       44.75       32.61      6.40 o
  -4   8  10       31.75       27.31      6.30 o
  -2   8  10       19.79       17.70      4.19 o
   0   8  10       59.99       66.64      6.26 o
   2   8  10      122.76      143.00     12.27 o
   4   8  10      164.78      176.07     16.86 o
  -7   9  10        1.97       -4.95      4.95 o
  -5   9  10        0.01       -4.32      4.32 o
  -3   9  10       58.58       43.08      9.92 o
  -1   9  10        9.07        1.96      3.62 o
   1   9  10       17.02       17.70      4.53 o
   3   9  10        0.07        3.87      4.35 o
   5   9  10        0.04      -12.03     12.03 o
  -6  10  10        0.09       -2.65      5.05 o
  -4  10  10        5.46        4.38      5.46 o
  -2  10  10       53.61       55.22      8.53 o
   0  10  10       11.49       37.84      8.76 o
   2  10  10        1.86        2.45      3.75 o
   4  10  10        0.37       -2.72      9.18 o
  -7  11  10        0.10       -8.51      8.51 o
  -5  11  10        4.66        5.09      6.20 o
  -3  11  10       38.15       20.50      5.83 o
  -1  11  10       75.32       84.31      8.67 o
   1  11  10       15.72       20.72      5.68 o
   3  11  10        7.10        3.98      7.34 o
  -6  12  10       11.73       11.10      5.42 o
  -4  12  10      204.40      250.85     20.15 o
  -2  12  10      353.35      343.45     23.71 o
   0  12  10      108.86       87.38     15.61 o
   2  12  10        1.38       11.07      4.19 o
   4  12  10        6.38       -2.09      7.94 o
  -7  13  10       21.47        1.72      8.59 o
  -5  13  10      187.47      218.04     20.02 o
  -3  13  10      344.79      320.17     23.27 o
  -1  13  10      413.96      435.57     22.44 o
   1  13  10      110.08       97.77     10.06 o
   3  13  10       10.73        9.53      8.44 o
  -6  14  10       29.48       17.94      5.89 o
  -4  14  10       52.76       34.20      9.87 o
  -2  14  10       78.22       94.03     11.84 o
   0  14  10      327.55      340.50     24.22 o
   2  14  10       58.08       74.35     10.53 o
   4  14  10       25.25       42.97     12.03 o
  -5  15  10       50.89       60.33      9.50 o
  -3  15  10      108.40      131.00     14.15 o
  -1  15  10      528.20      569.68     41.43 o
   1  15  10      409.02      383.92     30.31 o
   3  15  10       52.75       27.28      6.43 o
  -4  16  10       49.35       60.04      9.54 o
  -2  16  10      182.33      212.63     19.01 o
   0  16  10      541.00      513.15     25.73 o
   2  16  10       84.71       64.83      8.47 o
  -5  17  10       41.98       36.25      7.66 o
  -3  17  10       95.09      112.54     15.39 o
  -1  17  10      377.40      378.57     26.05 o
   1  17  10      161.46      151.28     12.98 o
   3  17  10       60.15      102.60     35.24 o
  -4  18  10      361.76      375.58     26.46 o
  -2  18  10      412.75      422.89     38.50 o
   0  18  10      389.50      400.89     23.07 o
   2  18  10       47.25       79.00      9.34 o
  -3  19  10      109.29      126.08     13.62 o
  -1  19  10      137.61      165.47     14.88 o
   1  19  10      229.45      240.77     18.02 o
  -2  20  10       20.44       37.81     13.75 o
   0  20  10      440.21      443.16     37.44 o
  -1  21  10       70.77       75.77     11.12 o
  -8   1  11       15.70       12.10      8.23 o
  -6   1  11       11.05       10.88      4.65 o
  -4   1  11        1.50        8.96      6.20 o
  -2   1  11        1.29       -1.43      3.80 o
   0   1  11       42.42       47.22      5.59 o
   2   1  11       70.63       57.02      8.95 o
   4   1  11       52.14       51.69     11.91 o
  -7   2  11        0.16       -3.60      4.51 o
  -5   2  11       46.97       51.94      7.40 o
  -3   2  11       73.22       77.37      9.87 o
  -1   2  11       41.14       47.87     11.16 o
   1   2  11       13.07       10.92      3.77 o
   3   2  11        7.36       -1.12      6.20 o
  -8   3  11       46.40        5.16     15.47 o
  -6   3  11       98.04       84.55      9.77 o
  -4   3  11      246.55      241.97     16.81 o
  -2   3  11      160.85      154.85     14.57 o
   0   3  11      462.37      435.35     19.83 o
   2   3  11      125.11      129.23     14.73 o
   4   3  11       27.00       16.63      8.93 o
  -7   4  11       76.02       56.69      8.08 o
  -5   4  11      184.02      154.19     13.42 o
  -3   4  11      112.93      107.19     18.61 o
  -1   4  11      226.26      251.21     19.39 o
   1   4  11      407.81      432.24     23.98 o
   3   4  11        7.38        9.34      5.05 o
  -6   5  11      120.87      132.26     14.56 o
  -4   5  11      489.76      480.40     25.41 o
  -2   5  11       97.94      107.96     11.91 o
   0   5  11      177.79      168.44     11.63 o
   2   5  11       73.50       77.85      8.31 o
   4   5  11       94.54       81.03     11.91 o
  -7   6  11      114.67      121.28     14.56 o
  -5   6  11      355.98      351.32     24.35 o
  -3   6  11      153.99      157.76     13.34 o
  -1   6  11      107.14      126.08     13.73 o
   1   6  11      756.22      719.46     26.08 o
   3   6  11      458.49      456.48     28.54 o
  -6   7  11       85.71       93.00     11.81 o
  -4   7  11       43.43       43.51      8.11 o
  -2   7  11        6.06        7.19      4.05 o
   0   7  11     1149.16     1279.19     32.49 o
   2   7  11     1431.20     1512.85     42.08 o
   4   7  11      388.22      371.27     53.28 o
  -7   8  11       92.29       92.82     20.63 o
  -5   8  11       54.87       61.23      9.48 o
  -3   8  11       91.16       88.25     11.32 o
  -1   8  11       47.11       51.10      7.11 o
   1   8  11     2237.70     2346.17     48.22 o
   3   8  11      988.67     1021.35     48.13 o
  -6   9  11       94.78      105.75     12.81 o
  -4   9  11       26.00       22.36      9.43 o
  -2   9  11        8.53       -3.01      5.21 o
   0   9  11     1634.38     1752.75     45.61 o
   2   9  11     1702.78     1703.74     41.03 o
   4   9  11      317.97      355.80     51.56 o
  -5  10  11      185.69      154.50     15.52 o
  -3  10  11      150.12      176.03     16.39 o
  -1  10  11      550.76      602.23     28.26 o
   1  10  11     1359.03     1252.33     33.64 o
   3  10  11      133.18      126.33     20.10 o
  -6  11  11      151.74      156.41     31.80 o
  -4  11  11      794.19      851.10     40.69 o
  -2  11  11      144.03      162.47     15.60 o
   0  11  11      115.94      141.67     16.63 o
   2  11  11       39.81       51.73      7.79 o
  -5  12  11      640.06      651.07     33.67 o
  -3  12  11     1038.38     1111.60     39.19 o
  -1  12  11      276.91      286.50     25.77 o
   1  12  11       63.61       70.94      9.27 o
   3  12  11        7.76       17.58     17.19 o
  -4  13  11      564.23      639.47     35.16 o
  -2  13  11      463.63      519.11     30.74 o
   0  13  11      283.28      270.20     20.61 o
   2  13  11       22.72       52.78      7.80 o
  -5  14  11      187.93      204.11     29.22 o
  -3  14  11      226.24      269.89     21.32 o
  -1  14  11      104.76      127.98     16.19 o
   1  14  11      169.23      204.96     16.72 o
  -4  15  11      146.61      162.40     14.82 o
  -2  15  11       74.70       80.86     12.06 o
   0  15  11      239.87      230.87     19.54 o
   2  15  11       75.16       89.38     18.91 o
  -3  16  11       25.93       17.34      7.23 o
  -1  16  11       37.01       29.66     10.23 o
   1  16  11       22.66       20.89      8.01 o
  -2  17  11        5.08        4.30     11.17 o
   0  17  11       24.89       16.16     15.47 o
  -3  18  11        5.19       22.34     12.03 o
  -1  18  11        2.13       -5.16     13.75 o
  -6   0  12       29.89      100.96     16.33 o
  -4   0  12     1392.39     1434.62    128.91 o
  -2   0  12      641.48      644.57     41.90 o
   0   0  12      157.42      215.34     36.95 o
   2   0  12      439.61      388.97     37.15 o
  -7   1  12        0.55        6.88     13.75 o
  -5   1  12      167.59      172.07     16.74 o
  -3   1  12      421.36      474.96     29.15 o
  -1   1  12        2.41       -0.69      4.05 o
   1   1  12      337.15      395.96     25.84 o
   3   1  12      537.54      587.74     43.13 o
  -6   2  12       49.60       47.47      7.50 o
  -4   2  12      538.08      549.95     32.25 o
  -2   2  12      168.76      187.74     17.16 o
   0   2  12      257.46      284.59     20.82 o
   2   2  12      369.04      368.24     25.13 o
  -7   3  12       78.52       58.44     15.47 o
  -5   3  12      328.01      319.38     23.50 o
  -3   3  12      876.29     1007.32     35.25 o
  -1   3  12      395.62      393.46     25.76 o
   1   3  12      243.86      219.99     15.90 o
   3   3  12       10.26        5.94     10.31 o
  -6   4  12       93.60       97.45     24.06 o
  -4   4  12      290.59      316.96     24.18 o
  -2   4  12       44.27       52.83      8.53 o
   0   4  12      167.92      178.77     19.45 o
   2   4  12      139.68      122.72     13.17 o
  -5   5  12      230.40      217.19     21.65 o
  -3   5  12      188.98      174.65     16.53 o
  -1   5  12       27.65       31.47      6.23 o
   1   5  12      417.71      439.92     23.96 o
   3   5  12      139.97      162.37     19.77 o
  -6   6  12       10.99       27.50     13.75 o
  -4   6  12      126.15      127.48     15.81 o
  -2   6  12       39.25       28.51      6.95 o
   0   6  12      100.04      108.71     14.91 o
   2   6  12       97.91      103.88     11.62 o
  -5   7  12        3.09       -2.92      5.22 o
  -3   7  12       19.79       17.36      7.07 o
  -1   7  12       38.19       34.52      8.14 o
   1   7  12      365.77      340.55     21.00 o
  -6   8  12        0.11        3.44     13.75 o
  -4   8  12        5.86        3.79      5.05 o
  -2   8  12        8.14        4.21      6.66 o
   0   8  12      114.11      128.73     15.20 o
   2   8  12      107.42      110.50     11.31 o
  -5   9  12       21.22       36.82     11.17 o
  -3   9  12        2.63       14.68      5.95 o
  -1   9  12        2.06       -7.73     14.61 o
   1   9  12       16.80       30.29      6.81 o
  -4  10  12       23.92       34.50      6.79 o
  -2  10  12       11.61        1.64      5.56 o
   0  10  12        0.04        6.88     13.75 o
   2  10  12        0.48       -3.33      5.56 o
  -5  11  12       26.45       55.00     13.75 o
  -3  11  12       26.17       26.10      6.02 o
  -1  11  12        5.31       -0.66      7.83 o
   1  11  12        5.03        0.00      7.29 o
  -4  12  12      180.87      184.44     22.71 o
  -2  12  12       27.39       13.00      7.23 o
   0  12  12        0.27        7.73      7.29 o
  -3  13  12      150.49      140.96     27.50 o
  -1  13  12       27.33       10.31     12.03 o
   1  13  12       38.67       53.28     13.75 o
  -2  14  12       72.76      134.07     22.34 o
  -3  15  12      250.43      293.92     34.38 o
  -1  15  12      106.41      108.29     22.34 o
  -4   1  13        2.06        5.30      4.95 o
  -2   1  13       24.48       35.64      7.06 o
   0   1  13       51.72       58.50     10.95 o
   2   1  13       42.88       22.34     30.08 o
  -5   2  13       18.64       18.91     15.47 o
  -3   2  13       36.62       22.13     10.67 o
  -1   2  13        0.38        2.58      6.95 o
   1   2  13        2.74       12.03     12.03 o
  -4   3  13      130.18      148.47     18.79 o
  -2   3  13      125.04      127.57     13.90 o
   0   3  13       44.59       51.25     13.30 o
   2   3  13       43.83       18.91     10.31 o
  -3   4  13      190.06      222.94     18.81 o
  -1   4  13       69.57       76.42     12.67 o
   1   4  13       59.20       85.94     18.91 o
  -4   5  13      116.51      118.60     24.06 o
  -2   5  13       41.25       43.08      7.72 o
   0   5  13       38.42       24.47     17.19 o
  -3   6  13      185.31      140.49     16.34 o
  -1   6  13      190.47      155.21     17.51 o
   1   6  13      602.67      616.27     45.55 o
  -2   7  13      419.91      459.17     38.67 o
   0   7  13      804.10      796.82     49.85 o
  -3   8  13      177.82      178.76     29.22 o
  -1   8  13      623.14      575.81     61.88 o
   1   8  13     1040.64      902.38     56.72 o
  -3  10  13      412.95      400.49     32.66 o
  -1   1  14       46.38       75.63     10.31 o
 
